# Supplementary material for: Diaqua­bis[2-(benzyl­oxy)acetato]cobalt(II)
Source: Acta Crystallogr Sect E Struct Rep Online. 2008 Jun 7;64(Pt 7):m890. doi: 10.1107/S1600536808016899 (PMC2961700; doi:10.1107/S1600536808016899)
Supplement: Supplementary file 1 [file e-64-0m890-sup1.cif]

##############################################################################
###                                                                        ###
###        Electronic paper (Acta Crystallographica Section E)             ###
###                                                                        ###
##############################################################################
#                                                                            #
# This CIF contains the data in a paper accepted for publication in Acta     #
# Crystallographica Section E. It conforms to the requirements of Notes      #
# for Authors for Section E, and has been peer reviewed under the auspices   #
# of the IUCr Commission on Journals.                                        #
#                                                                            #
# Full details of the Crystallographic Information File format               #
# are given in the paper "The Crystallographic Information File (CIF):       #
# a New Standard Archive File for Crystallography" by S. R. Hall, F. H.      #
# Allen and I. D. Brown [Acta Cryst. (1991), A47, 655-685].                  #
#                                                                            #
# The current version of the core CIF dictionary is obtainable from          #
# ftp://ftp.iucr.org/pub/cif_core.dic. The current version number is 2.4.    #
#                                                                            #
# Software is freely available for graphical display of the structure(s) in  #
# this CIF.  For information consult the CIF home page http://www.iucr.org/  #
# cif/home.html                                                              #
#                                                                            #
# This file may be used for bona fide research purposes within the           #
# scientific community so long as proper attribution is given to the journal # 
# article from which it was obtained.                                        #
#                                                                            #
##############################################################################
                                             
data_I
_audit_creation_method     SHELXL97
_chemical_name_systematic
;
Diaquabis[2-(benzyloxy)acetato]cobalt(II)
;
_chemical_name_common     ?
_chemical_formula_moiety     'C18 H18 Co O6, 2(H2O)'
_chemical_formula_sum     'C18 H22 Co O8'
_chemical_formula_iupac     '[Co (C9 H9 O3)2 (H2 O)2]'
_chemical_formula_weight     425.29
_chemical_melting_point     ?
_symmetry_cell_setting     'Monoclinic'
_symmetry_space_group_name_H-M     'P 21/c'
_symmetry_space_group_name_Hall     '-P 2ybc'
loop_
    _symmetry_equiv_pos_as_xyz
    'x, y, z'
    '-x, y+1/2, -z+1/2'
    '-x, -y, -z'
    'x, -y-1/2, z-1/2'
_cell_length_a     11.49680(10)
_cell_length_b     7.15570(10)
_cell_length_c     12.00540(10)
_cell_angle_alpha     90.00
_cell_angle_beta     109.7080(10)
_cell_angle_gamma     90.00
_cell_volume     929.80(2)
_cell_formula_units_Z     2
_cell_measurement_reflns_used     7958
_cell_measurement_theta_min     1.88
_cell_measurement_theta_max     27.47
_cell_measurement_temperature     296(2)
_exptl_crystal_description     'prism'
_exptl_crystal_colour     'pink'
_exptl_crystal_size_max     0.32
_exptl_crystal_size_mid     0.26
_exptl_crystal_size_min     0.18
_exptl_crystal_density_diffrn     1.519
_exptl_crystal_density_meas     ?
_exptl_crystal_density_method     'not measured'
_exptl_crystal_F_000     442
_exptl_absorpt_coefficient_mu     0.966
_exptl_absorpt_correction_type     'multi-scan'
_exptl_absorpt_process_details     '(SADABS; Sheldrick, 2000)'
_exptl_absorpt_correction_T_min     0.743
_exptl_absorpt_correction_T_max     0.835
_exptl_special_details
;
?
;
_diffrn_ambient_temperature     296(2)
_diffrn_radiation_type     MoK\a
_diffrn_radiation_wavelength     0.71073
_diffrn_radiation_source     'fine-focus sealed tube'
_diffrn_radiation_monochromator     graphite
_diffrn_measurement_device_type     'Bruker P4'
_diffrn_measurement_method     '\w'
_diffrn_detector_area_resol_mean     '10.000'
_diffrn_reflns_number     7958
_diffrn_reflns_av_R_equivalents     0.0202
_diffrn_reflns_av_sigmaI/netI     0.0186
_diffrn_reflns_theta_min     1.88
_diffrn_reflns_theta_max     27.47
_diffrn_reflns_theta_full     27.47
_diffrn_measured_fraction_theta_max     0.995
_diffrn_measured_fraction_theta_full     0.995
_diffrn_reflns_limit_h_min     -14
_diffrn_reflns_limit_h_max     14
_diffrn_reflns_limit_k_min     -9
_diffrn_reflns_limit_k_max     8
_diffrn_reflns_limit_l_min     -15
_diffrn_reflns_limit_l_max     15
_diffrn_standards_number     0
_diffrn_standards_interval_count     0
_diffrn_standards_interval_time     0
_diffrn_standards_decay_%     0
_reflns_number_total     2126
_reflns_number_gt     1904
_reflns_threshold_expression     'I>2\s(I)'
_refine_ls_structure_factor_coef     Fsqd
_refine_ls_matrix_type     full
_refine_ls_R_factor_all     0.0264
_refine_ls_R_factor_gt     0.0234
_refine_ls_wR_factor_gt     0.0636
_refine_ls_wR_factor_ref     0.0658
_refine_ls_goodness_of_fit_ref     1.074
_refine_ls_restrained_S_all     1.074
_refine_ls_number_reflns     2115
_refine_ls_number_parameters     131
_refine_ls_number_restraints     3
_refine_ls_hydrogen_treatment     mixed
_refine_ls_weighting_scheme     calc
_refine_ls_weighting_details
         'calc w=1/[\s^2^(Fo^2^)+(0.0357P)^2^+0.2056P] where P=(Fo^2^+2Fc^2^)/3'
_atom_sites_solution_hydrogens     geom
_atom_sites_solution_primary     direct
_atom_sites_solution_secondary     difmap
_refine_ls_shift/su_max     0.000
_refine_ls_shift/su_mean     0.000
_refine_diff_density_max     0.271
_refine_diff_density_min     -0.230
_refine_ls_extinction_method     SHELXL
_refine_ls_extinction_coef     0.042(3)
_refine_ls_extinction_expression
                                  'Fc^*^=kFc[1+0.001xFc^2^\l^3^/sin(2\q)]^-1/4^'
loop_
    _atom_type_symbol
    _atom_type_description
    _atom_type_scat_dispersion_real
    _atom_type_scat_dispersion_imag
    _atom_type_scat_source
    'C' 'C' 0.0033 0.0016
                         'International Tables Vol C Tables 4.2.6.8 and 6.1.1.4'
    'H' 'H' 0.0000 0.0000
                         'International Tables Vol C Tables 4.2.6.8 and 6.1.1.4'
    'O' 'O' 0.0106 0.0060
                         'International Tables Vol C Tables 4.2.6.8 and 6.1.1.4'
    'Co' 'Co' 0.3494 0.9721
                         'International Tables Vol C Tables 4.2.6.8 and 6.1.1.4'
_computing_data_collection     'APEX2 (Bruker, 2004)'
_computing_cell_refinement     'SAINT (Bruker, 2004)'
_computing_data_reduction     'SAINT (Bruker, 2004)'
_computing_structure_solution     'SHELXS97 (Sheldrick, 2008)'
_computing_structure_refinement     'SHELXL97 (Sheldrick, 2008)'
_computing_molecular_graphics     'SHELXTL (Sheldrick, 2008)'
_computing_publication_material     'SHELXL97 (Sheldrick, 2008)'
loop_
    _atom_site_type_symbol
    _atom_site_label
    _atom_site_fract_x
    _atom_site_fract_y
    _atom_site_fract_z
    _atom_site_U_iso_or_equiv
    _atom_site_adp_type
    _atom_site_calc_flag
    _atom_site_refinement_flags
    _atom_site_occupancy
    _atom_site_disorder_assembly
    _atom_site_disorder_group
    Co Co1 0.0000 0.5000 0.5000 0.02597(10) Uani d S 1 . .
    O O1W -0.07843(9) 0.62124(13) 0.33323(8) 0.0367(2) Uani d D 1 . .
    O O1 -0.04160(8) 0.73017(12) 0.58087(8) 0.0344(2) Uani d . 1 . .
    O O2 0.02557(13) 1.00099(11) 0.66922(10) 0.0431(3) Uani d . 1 . .
    O O3 0.15775(8) 0.66897(13) 0.52873(8) 0.0349(2) Uani d . 1 . .
    C C1 0.03731(12) 0.85740(17) 0.61469(10) 0.0309(3) Uani d . 1 . .
    C C2 0.15726(12) 0.83967(19) 0.58941(12) 0.0363(3) Uani d . 1 . .
    C C3 0.24243(12) 0.6638(2) 0.46413(12) 0.0395(3) Uani d . 1 . .
    C C4 0.37510(12) 0.66780(18) 0.54400(12) 0.0339(3) Uani d . 1 . .
    C C5 0.46331(15) 0.7544(2) 0.50689(15) 0.0433(3) Uani d . 1 . .
    C C6 0.58642(15) 0.7538(2) 0.57881(19) 0.0553(4) Uani d . 1 . .
    C C7 0.62120(15) 0.6693(2) 0.68845(17) 0.0549(4) Uani d . 1 . .
    C C8 0.53398(15) 0.5825(3) 0.72509(15) 0.0523(4) Uani d . 1 . .
    C C9 0.41170(14) 0.5813(2) 0.65364(13) 0.0433(3) Uani d . 1 . .
    H H2A 0.1659 0.9441 0.5413 0.044 Uiso calc R 1 . .
    H H2B 0.2264 0.8420 0.6631 0.044 Uiso calc R 1 . .
    H H3A 0.2269 0.7701 0.4110 0.047 Uiso calc R 1 . .
    H H3B 0.2279 0.5512 0.4165 0.047 Uiso calc R 1 . .
    H H5 0.4400 0.8132 0.4335 0.052 Uiso calc R 1 . .
    H H6 0.6456 0.8105 0.5531 0.066 Uiso calc R 1 . .
    H H7 0.7035 0.6711 0.7373 0.066 Uiso calc R 1 . .
    H H8 0.5575 0.5241 0.7986 0.063 Uiso calc R 1 . .
    H H9 0.3533 0.5219 0.6792 0.052 Uiso calc R 1 . .
    H H1W1 -0.0549(19) 0.573(2) 0.2805(15) 0.065 Uiso d D 1 . .
    H H1W2 -0.0696(19) 0.7387(13) 0.3341(17) 0.065 Uiso d D 1 . .
loop_
    _atom_site_aniso_label
    _atom_site_aniso_U_11
    _atom_site_aniso_U_22
    _atom_site_aniso_U_33
    _atom_site_aniso_U_12
    _atom_site_aniso_U_13
    _atom_site_aniso_U_23
    Co1 0.02885(15) 0.01952(14) 0.03148(15) -0.00140(8) 0.01273(10) -0.00332(8)
    O1W 0.0462(5) 0.0281(5) 0.0367(5) 0.0011(4) 0.0153(4) 0.0015(4)
    O1 0.0407(5) 0.0245(4) 0.0436(5) -0.0009(4) 0.0216(4) -0.0046(4)
    O2 0.0696(7) 0.0230(5) 0.0448(6) -0.0019(4) 0.0299(5) -0.0070(4)
    O3 0.0326(4) 0.0299(5) 0.0470(5) -0.0057(4) 0.0197(4) -0.0106(4)
    C1 0.0446(7) 0.0220(6) 0.0275(5) 0.0022(5) 0.0139(5) 0.0011(5)
    C2 0.0383(7) 0.0265(6) 0.0434(7) -0.0058(5) 0.0126(6) -0.0080(5)
    C3 0.0362(7) 0.0477(8) 0.0386(7) -0.0027(6) 0.0178(5) -0.0039(6)
    C4 0.0347(6) 0.0295(6) 0.0409(7) -0.0001(5) 0.0170(5) -0.0025(5)
    C5 0.0432(7) 0.0376(8) 0.0559(9) -0.0003(6) 0.0258(7) 0.0035(6)
    C6 0.0400(8) 0.0425(9) 0.0919(13) -0.0059(7) 0.0333(8) -0.0052(9)
    C7 0.0360(7) 0.0473(9) 0.0726(11) 0.0065(7) 0.0068(7) -0.0131(8)
    C8 0.0505(9) 0.0526(10) 0.0488(8) 0.0164(8) 0.0101(7) 0.0011(7)
    C9 0.0440(8) 0.0403(8) 0.0491(8) 0.0040(6) 0.0202(6) 0.0056(7)
loop_
    _geom_bond_atom_site_label_1
    _geom_bond_atom_site_label_2
    _geom_bond_site_symmetry_2
    _geom_bond_distance
    _geom_bond_publ_flag
    Co1 O1 . 2.0487(9) ?
    Co1 O3 . 2.1090(9) ?
    Co1 O1W . 2.0873(9) ?
    O1 C1 . 1.252(2) ?
    O2 C1 . 1.250(2) ?
    Co1 O1 3_566 2.0487(9) ?
    Co1 O3 3_566 2.1090(9) ?
    Co1 O1W 3_566 2.0873(9) ?
    O3 C2 . 1.423(2) ?
    O3 C3 . 1.435(2) ?
    O1W H1W1 . 0.84(2) ?
    O1W H1W2 . 0.846(9) ?
    C1 C2 . 1.514(2) ?
    C2 H2A . 0.9700 ?
    C2 H2B . 0.9700 ?
    C3 C4 . 1.503(2) ?
    C3 H3A . 0.9700 ?
    C3 H3B . 0.9700 ?
    C4 C5 . 1.384(2) ?
    C4 C9 . 1.385(2) ?
    C5 C6 . 1.387(2) ?
    C5 H5 . 0.9300 ?
    C6 C7 . 1.380(3) ?
    C6 H6 . 0.9300 ?
    C7 C8 . 1.372(3) ?
    C7 H7 . 0.9300 ?
    C8 C9 . 1.378(2) ?
    C8 H8 . 0.9300 ?
    C9 H9 . 0.9300 ?
loop_
    _geom_angle_atom_site_label_1
    _geom_angle_atom_site_label_2
    _geom_angle_atom_site_label_3
    _geom_angle_site_symmetry_1
    _geom_angle_site_symmetry_3
    _geom_angle
    _geom_angle_publ_flag
    O1 Co1 O1 . 3_566 180.0 ?
    O1 Co1 O3 . . 77.70(3) ?
    O1 Co1 O3 . 3_566 102.30(3) ?
    O1 Co1 O1W . . 91.49(4) ?
    O1 Co1 O1W . 3_566 88.51(4) ?
    O3 Co1 O3 3_566 . 180.00(7) ?
    O1W Co1 O3 . 3_566 90.68(4) ?
    O1W Co1 O3 . . 89.32(4) ?
    O1W Co1 O1W 3_566 . 180.0 ?
    Co1 O1W H1W1 . . 114.1(14) ?
    Co1 O1W H1W2 . . 112.9(13) ?
    O1 Co1 O3 3_566 . 102.30(3) ?
    O1 Co1 O3 3_566 3_566 77.70(3) ?
    O1 Co1 O1W 3_566 3_566 91.49(4) ?
    O1 Co1 O1W 3_566 . 88.51(4) ?
    O1W Co1 O3 3_566 3_566 89.32(4) ?
    O1W Co1 O3 3_566 . 90.68(4) ?
    O1 C1 C2 . . 118.90(11) ?
    O2 C1 O1 . . 124.96(13) ?
    O2 C1 C2 . . 116.14(12) ?
    O3 C2 C1 . . 109.61(10) ?
    O3 C2 H2A . . 109.7 ?
    O3 C2 H2B . . 109.7 ?
    O3 C3 C4 . . 112.47(11) ?
    O3 C3 H3A . . 109.1 ?
    O3 C3 H3B . . 109.1 ?
    C1 O1 Co1 . . 118.60(8) ?
    C1 C2 H2A . . 109.7 ?
    C1 C2 H2B . . 109.7 ?
    C2 O3 C3 . . 114.77(10) ?
    C2 O3 Co1 . . 115.10(7) ?
    C3 O3 Co1 . . 126.84(8) ?
    C4 C3 H3A . . 109.1 ?
    C4 C3 H3B . . 109.1 ?
    C4 C5 C6 . . 120.18(15) ?
    C4 C5 H5 . . 119.9 ?
    C4 C9 H9 . . 119.7 ?
    C5 C4 C9 . . 119.03(13) ?
    C5 C4 C3 . . 119.94(13) ?
    C5 C6 H6 . . 119.9 ?
    C6 C5 H5 . . 119.9 ?
    C6 C7 H7 . . 120.1 ?
    C7 C8 C9 . . 120.38(16) ?
    C7 C8 H8 . . 119.8 ?
    C7 C6 C5 . . 120.12(15) ?
    C7 C6 H6 . . 119.9 ?
    C8 C7 C6 . . 119.76(15) ?
    C8 C7 H7 . . 120.1 ?
    C8 C9 C4 . . 120.52(15) ?
    C8 C9 H9 . . 119.7 ?
    C9 C4 C3 . . 121.01(12) ?
    C9 C8 H8 . . 119.8 ?
    H1W1 O1W H1W2 . . 110.4(14) ?
    H2A C2 H2B . . 108.2 ?
    H3A C3 H3B . . 107.8 ?
loop_
    _geom_torsion_atom_site_label_1
    _geom_torsion_atom_site_label_2
    _geom_torsion_atom_site_label_3
    _geom_torsion_atom_site_label_4
    _geom_torsion_site_symmetry_1
    _geom_torsion_site_symmetry_2
    _geom_torsion_site_symmetry_3
    _geom_torsion_site_symmetry_4
    _geom_torsion
    _geom_torsion_publ_flag
    O1W Co1 O1 C1 3_566 . . . 88.19(9) ?
    O1W Co1 O1 C1 . . . . -91.81(9) ?
    O3 Co1 O1 C1 3_566 . . . 177.16(9) ?
    O3 Co1 O1 C1 . . . . -2.84(9) ?
    O1 Co1 O3 C2 . . . . 2.39(9) ?
    O1 C1 O3 C2 3_566 . . . -177.45(11) ?
    O1W Co1 O3 C2 3_566 . . . -85.93(9) ?
    O1W Co1 O3 C2 . . . . 94.07(9) ?
    O1 Co1 O3 C3 . . . . -155.88(11) ?
    O1 Co1 O3 C3 3_566 . . . 24.12(11) ?
    O1W Co1 O3 C3 3_566 . . . 115.79(11) ?
    O1W Co1 O3 C3 . . . . -64.21(11) ?
    Co1 O1 C1 O2 . . . . -176.97(10) ?
    Co1 O1 C1 C2 . . . . 2.76(15) ?
    C3 O3 C2 C1 . . . . 159.19(11) ?
    Co1 O3 C2 C1 . . . . -1.77(13) ?
    O2 C1 C2 O3 . . . . 179.19(11) ?
    O1 C1 C2 O3 . . . . -0.56(17) ?
    C2 O3 C3 C4 . . . . 67.25(15) ?
    C1 O3 C3 C4 . . . . 90.21(17) ?
    O3 C3 C4 C5 . . . . -147.57(13) ?
    O3 C3 C4 C9 . . . . 34.23(19) ?
    C9 C4 C5 C6 . . . . 0.1(2) ?
    C3 C4 C5 C6 . . . . -178.14(14) ?
    C4 C5 C6 C7 . . . . -1.0(2) ?
    C5 C6 C7 C8 . . . . 1.3(3) ?
    C6 C7 C8 C9 . . . . -0.8(3) ?
    C7 C8 C9 C4 . . . . -0.1(3) ?
    C5 C4 C9 C8 . . . . 0.4(2) ?
    C3 C4 C9 C8 . . . . 178.66(14) ?
loop_
    _geom_hbond_atom_site_label_D
    _geom_hbond_atom_site_label_H
    _geom_hbond_atom_site_label_A
    _geom_hbond_site_symmetry_A
    _geom_hbond_distance_DH
    _geom_hbond_distance_HA
    _geom_hbond_distance_DA
    _geom_hbond_angle_DHA
    _geom_hbond_publ_flag
    O1W H1W1 O2 4_575 0.84(2) 1.940(10)
                                      2.768(2) 169(2) yes
    O1W H1W2 O2 3_576 0.846(9) 1.940(10)
                                       2.7730(10)
                                                171(2) yes
data_global
_journal_date_recd_electronic     2008-04-22
_journal_date_accepted     2008-06-03
_journal_name_full     'Acta Crystallographica, Section E'
_journal_year     2008
_journal_volume     64
_journal_issue      7
_journal_page_first     m890
_journal_page_last     m890
_journal_paper_category     QM
_journal_coeditor_code     LX2056
_publ_contact_author_name     'Prof. Chang-Sheng Gu'
_publ_contact_author_address
;
Department of Applied Chemistry
Guangdong Ocean University
Zhanjiang 524088
People's Republic of China
;
_publ_contact_author_email     liujiwei0706@163.com
_publ_contact_author_fax     '(86)759 2152 961'
_publ_contact_author_phone     '(86)759 2152 961'
_publ_section_title
;
Diaquabis[2-(benzyloxy)acetato]cobalt(II)
;
loop_
    _publ_author_name
    _publ_author_address
    'Chen, Chun-Liang'
;
Monitoring Center of Marine Resources and the Environment
Guangdong Ocean University
Zhanjiang 524088
People's Republic of China
;
    'Sun, Sheng-Li'
;
Monitoring Center of Marine Resources and the Environment
Guangdong Ocean University
Zhanjiang 524088
People's Republic of China
;
    'Gu^*^, Chang-Sheng'
;
Department of Applied Chemistry
Guangdong Ocean University
Zhanjiang 524088
People's Republic of China
;
    'Song, Weng-Dong'
;
Department of Applied Chemistry
Guangdong Ocean University
Zhanjiang 524088
People's Republic of China
;
    'Hao, Xiao-Min'
;
Department of Applied Chemistry
Guangdong Ocean University
Zhanjiang 524088
People's Republic of China
;
