# Supplementary material for: Diaqua­bis[2-(benzyl­oxy)acetato]cobalt(II)
Source: Acta Crystallogr Sect E Struct Rep Online. 2008 Jun 7;64(Pt 7):m890. doi: 10.1107/S1600536808016899 (PMC2961700; doi:10.1107/S1600536808016899)
Supplement: Supplementary file 2 [file e-64-0m890-Isup2.hkl]

# 
# h,k,l, Fc-squared, Fo-squared, sigma(Fo-squared) and status flag 
# 
data_I
_shelx_title ' g in P2(1)/c' 
_shelx_refln_list_code          4 
_shelx_F_calc_maximum      145.05 
_exptl_crystal_F_000       442.00 
_reflns_d_resolution_high  0.7705 
 
loop_ 
 _symmetry_equiv_pos_as_xyz 
 'x, y, z' 
 '-x, y+1/2, -z+1/2' 
 '-x, -y, -z' 
 'x, -y-1/2, z-1/2' 
 
_cell_length_a    11.4968 
_cell_length_b     7.1557 
_cell_length_c    12.0054 
_cell_angle_alpha  90.000 
_cell_angle_beta  109.708 
_cell_angle_gamma  90.000 
 
_shelx_F_squared_multiplier     1.000 
 
loop_ 
 _refln_index_h 
 _refln_index_k 
 _refln_index_l 
 _refln_F_squared_calc 
 _refln_F_squared_meas 
 _refln_F_squared_sigma 
 _refln_observed_status 
   1   0   0     5678.35     5084.48     76.34 o 
   2   0   0    21038.70    16809.55    305.70 o 
   3   0   0     3048.18     3276.24     80.94 o 
   4   0   0     1003.09      965.35     14.55 o 
   5   0   0     6509.65     7316.89    178.34 o 
   6   0   0      572.96      519.96      6.97 o 
   7   0   0      836.96      868.84     12.94 o 
   8   0   0      512.51      487.49      8.16 o 
   9   0   0        4.13        2.87      0.63 o 
  10   0   0        1.55        1.94      0.66 o 
  11   0   0       87.59       82.50      2.43 o 
  12   0   0      116.34      111.51      3.92 o 
  13   0   0      306.63      353.71     12.56 o 
  14   0   0        8.19        6.19      2.36 o 
   1   1   0     1643.70     1693.78     31.26 o 
   2   1   0      454.99      442.54      6.82 o 
   3   1   0     1755.39     1835.23     23.59 o 
   4   1   0     2843.85     3076.44     38.24 o 
   5   1   0      692.11      736.03      7.68 o 
   6   1   0      290.48      288.87      2.90 o 
   7   1   0       30.16       30.57      0.72 o 
   8   1   0       17.18       15.23      0.54 o 
   9   1   0      245.51      232.62      3.10 o 
  10   1   0        4.81        3.64      0.59 o 
  11   1   0       35.96       34.09      1.40 o 
  12   1   0       10.74       12.45      1.08 o 
  13   1   0        5.00        4.59      1.34 o 
   0   2   0      366.45      408.40      8.72 o 
   1   2   0     3401.03     3446.68     85.20 o 
   2   2   0     2317.90     2437.60     35.89 o 
   3   2   0     2712.17     2736.33     49.81 o 
   4   2   0     2895.48     3078.61     26.77 o 
   5   2   0      602.58      557.33      6.47 o 
   6   2   0     1115.52     1124.52     10.79 o 
   7   2   0      690.02      664.57      6.75 o 
   8   2   0      505.41      509.78      5.77 o 
   9   2   0      810.28      825.06      8.97 o 
  10   2   0      645.68      624.14     10.92 o 
  11   2   0      243.53      230.46      5.92 o 
  12   2   0      177.99      170.33      4.89 o 
  13   2   0       38.17       33.93      2.27 o 
   1   3   0       96.21      104.71      2.27 o 
   2   3   0       91.46       95.02      1.33 o 
   3   3   0       59.86       65.39      1.30 o 
   4   3   0       18.24       17.74      0.71 o 
   5   3   0        0.81        0.43      0.22 o 
   6   3   0      572.80      571.96      6.73 o 
   7   3   0       20.44       23.08      0.78 o 
   8   3   0      647.48      626.99      7.59 o 
   9   3   0       15.62       14.12      0.79 o 
  10   3   0      167.67      166.86      5.76 o 
  11   3   0        2.89        1.62      0.63 o 
  12   3   0        1.33        0.20      1.00 o 
  13   3   0        0.66        0.60      1.32 o 
   0   4   0      677.75      622.72     16.73 o 
   1   4   0      872.45      823.13     14.32 o 
   2   4   0     3117.02     3166.43     52.69 o 
   3   4   0     2089.85     2037.74     25.81 o 
   4   4   0     2563.03     2503.48     47.23 o 
   5   4   0     1098.40     1076.21     13.29 o 
   6   4   0      796.82      783.47      8.99 o 
   7   4   0      691.88      688.81      8.13 o 
   8   4   0      234.10      221.38      3.24 o 
   9   4   0      450.91      432.09      5.71 o 
  10   4   0      227.99      216.96      3.44 o 
  11   4   0       52.03       51.34      3.20 o 
  12   4   0       27.54       24.32      2.00 o 
   1   5   0      325.90      355.26      8.84 o 
   2   5   0      216.64      227.34      3.97 o 
   3   5   0       12.26       13.38      0.64 o 
   4   5   0        4.12        2.49      0.46 o 
   5   5   0        0.11        0.42      0.37 o 
   6   5   0       99.07       99.70      1.93 o 
   7   5   0       87.56       84.84      1.90 o 
   8   5   0      289.61      275.62      3.89 o 
   9   5   0      116.82      111.50      2.17 o 
  10   5   0       18.60       17.56      1.20 o 
  11   5   0       12.65       11.60      1.23 o 
   0   6   0     1301.11     1239.88     37.88 o 
   1   6   0     1683.99     1695.29     57.19 o 
   2   6   0       51.09       45.59      1.73 o 
   3   6   0      600.72      612.92      9.75 o 
   4   6   0      151.35      150.99      3.81 o 
   5   6   0      735.08      718.60      9.42 o 
   6   6   0      872.94      859.50     11.05 o 
   7   6   0      227.85      226.67      3.70 o 
   8   6   0      566.81      547.26      8.70 o 
   9   6   0       17.86       17.58      1.55 o 
  10   6   0       20.03       13.46      1.24 o 
   1   7   0      173.18      186.27      5.15 o 
   2   7   0      121.97      125.35      3.97 o 
   3   7   0       43.44       41.24      2.24 o 
   4   7   0        0.23        0.83      0.90 o 
   5   7   0        1.72        2.44      0.83 o 
   6   7   0       14.29       13.99      0.91 o 
   7   7   0        0.05       -0.90      0.90 o 
   8   7   0       30.86       28.84      1.46 o 
   9   7   0        0.23       -0.48      0.80 o 
   1   8   0      623.16      690.44     16.75 o 
   2   8   0      769.32      769.07     18.69 o 
   3   8   0      418.44      465.57     12.22 o 
   4   8   0      409.03      410.62     11.24 o 
   5   8   0      109.90      107.24      3.18 o 
   6   8   0       49.14       47.14      1.93 o 
   7   8   0       79.60       80.09      2.66 o 
   1   9   0        0.62       -1.08      1.08 o 
   2   9   0        1.07       -1.03      1.10 o 
   3   9   0        6.37        5.85      1.56 o 
 -14   1   1       45.45       46.26      2.67 o 
 -13   1   1      177.01      200.16      5.55 o 
 -12   1   1      191.33      186.35      3.64 o 
 -11   1   1       75.93       75.30      1.88 o 
 -10   1   1      214.96      222.78      3.07 o 
  -9   1   1        2.12        2.46      0.43 o 
  -8   1   1      496.52      489.70      5.13 o 
  -7   1   1        6.90        5.74      0.32 o 
  -6   1   1      172.84      161.52      1.92 o 
  -5   1   1      529.93      522.52      5.67 o 
  -4   1   1      633.59      606.85      7.22 o 
  -3   1   1     1696.46     1630.86     24.21 o 
  -2   1   1      808.76      774.78     11.63 o 
  -1   1   1      319.42      343.16      4.77 o 
   0   1   1     6156.87     6216.91    104.51 o 
   1   1   1      796.46      804.88     16.84 o 
   2   1   1      810.72      832.88      9.67 o 
   3   1   1      851.23      860.63      9.16 o 
   4   1   1      300.60      294.04      2.86 o 
   5   1   1     1952.84     2077.34     18.28 o 
   6   1   1      400.38      394.23      3.62 o 
   7   1   1     1203.20     1216.04     10.32 o 
   8   1   1      806.87      786.51      7.33 o 
   9   1   1      879.88      875.01     10.60 o 
  10   1   1      281.16      290.59      4.78 o 
  11   1   1      379.47      374.79      6.55 o 
  12   1   1      176.13      186.05      3.75 o 
  13   1   1      139.84      148.55      7.48 o 
 -14   2   1       13.65       14.02      2.31 o 
 -13   2   1        0.58        0.13      1.09 o 
 -12   2   1        8.17        8.58      2.66 o 
 -11   2   1       22.48       18.91      1.25 o 
 -10   2   1       10.61        8.94      0.79 o 
  -9   2   1       13.03       11.45      1.10 o 
  -8   2   1       31.99       31.11      0.80 o 
  -7   2   1      457.49      493.58      5.07 o 
  -6   2   1       64.34       52.40      1.48 o 
  -5   2   1     1092.66     1179.71     10.46 o 
  -4   2   1      314.73      344.16      4.68 o 
  -3   2   1      404.53      415.83      6.50 o 
  -2   2   1      820.10      861.67     11.78 o 
  -1   2   1     7509.41     7141.38     98.54 o 
   0   2   1       10.15       16.21      1.47 o 
   1   2   1     2168.16     2196.76     41.04 o 
   2   2   1      411.65      437.29      5.18 o 
   3   2   1      370.52      353.76      3.77 o 
   4   2   1      941.30      987.94      9.39 o 
   5   2   1        0.12        0.24      0.20 o 
   6   2   1        7.36        6.88      0.51 o 
   7   2   1       26.29       22.63      0.74 o 
   8   2   1       59.21       55.45      1.22 o 
   9   2   1        3.63        2.55      0.48 o 
  10   2   1        4.59        4.02      0.68 o 
  11   2   1        3.95        1.98      0.78 o 
  12   2   1       31.80       40.65      2.40 o 
  13   2   1        3.04        2.91      1.78 o 
 -13   3   1        7.51        4.11      2.46 o 
 -12   3   1       73.63       80.53      3.20 o 
 -11   3   1      137.41      136.73      3.32 o 
 -10   3   1      350.06      341.79      5.37 o 
  -9   3   1      794.81      768.71      9.17 o 
  -8   3   1      228.07      227.21      3.22 o 
  -7   3   1      620.10      598.42      7.08 o 
  -6   3   1      951.65      922.57     12.08 o 
  -5   3   1      140.11      119.71      2.42 o 
  -4   3   1      975.52      949.76     11.77 o 
  -3   3   1      432.56      382.11      6.79 o 
  -2   3   1      757.14      731.41      9.48 o 
  -1   3   1     1186.81     1122.16     17.92 o 
   0   3   1       19.13       35.66      0.78 o 
   1   3   1      427.34      394.13      8.09 o 
   2   3   1     2791.05     2679.15    143.33 o 
   3   3   1     1319.78     1263.27     12.47 o 
   4   3   1     2039.78     1988.25     19.86 o 
   5   3   1      752.52      702.18      7.39 o 
   6   3   1      570.60      554.31      6.62 o 
   7   3   1      786.43      771.32      9.04 o 
   8   3   1       47.67       44.32      1.72 o 
   9   3   1      278.30      267.05      3.88 o 
  10   3   1      276.48      264.70      3.98 o 
  11   3   1       68.77       74.28      3.01 o 
  12   3   1       99.72       97.84      3.75 o 
 -12   4   1        3.36        3.53      1.24 o 
 -11   4   1       28.64       27.25      1.28 o 
 -10   4   1       17.38       14.37      0.86 o 
  -9   4   1       52.85       48.23      1.44 o 
  -8   4   1       39.09       36.75      1.05 o 
  -7   4   1        0.05        0.06      0.47 o 
  -6   4   1       15.41       12.75      0.60 o 
  -5   4   1      149.93      157.15      2.77 o 
  -4   4   1        0.17        0.86      0.46 o 
  -3   4   1      392.85      429.51      5.97 o 
  -2   4   1       57.17       50.13      1.16 o 
  -1   4   1        8.03       11.46      0.65 o 
   0   4   1       18.09       17.61      0.47 o 
   1   4   1      324.21      360.79      6.01 o 
   2   4   1        7.38        9.31      0.50 o 
   3   4   1       10.35       12.46      0.47 o 
   4   4   1      180.53      178.75      2.44 o 
   5   4   1       69.10       64.88      1.23 o 
   6   4   1        6.51        4.47      0.57 o 
   7   4   1      101.58       97.33      1.79 o 
   8   4   1        0.19       -0.15      0.43 o 
   9   4   1        1.37        1.04      0.52 o 
  10   4   1        5.59        4.24      0.68 o 
  11   4   1        0.16        0.24      1.27 o 
  12   4   1       15.09       19.42      1.94 o 
 -12   5   1       27.06       22.86      2.05 o 
 -11   5   1       74.93       71.23      2.38 o 
 -10   5   1       36.95       36.40      1.39 o 
  -9   5   1      126.62      121.25      2.52 o 
  -8   5   1      210.46      199.75      3.37 o 
  -7   5   1      281.41      259.73      3.95 o 
  -6   5   1      168.03      166.24      3.54 o 
  -5   5   1      301.12      296.95      4.04 o 
  -4   5   1       83.85       83.06      1.79 o 
  -3   5   1      154.80      151.50      2.59 o 
  -2   5   1      136.70      124.76      2.13 o 
  -1   5   1      417.11      395.23      7.36 o 
   0   5   1      854.30      835.45     25.81 o 
   1   5   1     1361.51     1358.73     24.31 o 
   2   5   1      631.10      601.10      7.69 o 
   3   5   1     1330.50     1297.59     14.57 o 
   4   5   1      866.59      841.30      9.75 o 
   5   5   1      801.88      767.73      9.13 o 
   6   5   1     1011.74      965.08     11.10 o 
   7   5   1      173.84      160.15      2.55 o 
   8   5   1      555.74      521.59      6.63 o 
   9   5   1       47.19       45.11      1.38 o 
  10   5   1       56.57       52.65      4.97 o 
  11   5   1       50.39       45.36      2.04 o 
 -11   6   1        0.66       -0.12      1.60 o 
 -10   6   1        0.55        0.31      0.77 o 
  -9   6   1        1.77        1.24      0.73 o 
  -8   6   1        1.74        3.32      0.68 o 
  -7   6   1        7.19        8.14      0.70 o 
  -6   6   1        1.41        0.97      0.95 o 
  -5   6   1        1.82        2.79      0.62 o 
  -4   6   1        0.65        0.34      0.50 o 
  -3   6   1        0.47        0.66      0.46 o 
  -2   6   1       24.27       23.45      1.00 o 
  -1   6   1       67.62       68.62      1.95 o 
   0   6   1      175.79      172.43      3.54 o 
   1   6   1      165.00      174.19      3.94 o 
   2   6   1      117.00      116.98      2.20 o 
   3   6   1       55.26       57.04      1.54 o 
   4   6   1        0.81        1.20      0.40 o 
   5   6   1       17.43       17.62      0.82 o 
   6   6   1       13.32       11.84      0.83 o 
   7   6   1       40.69       38.99      1.78 o 
   8   6   1        2.69        1.73      0.62 o 
   9   6   1       19.53       18.38      1.31 o 
  10   6   1        1.75        2.26      1.73 o 
  -9   7   1      101.01      108.47      2.85 o 
  -8   7   1       32.06       31.74      1.48 o 
  -7   7   1       82.99       86.76      4.16 o 
  -6   7   1       34.60       32.47      1.57 o 
  -5   7   1      112.79      118.72      4.58 o 
  -4   7   1      129.95      125.74      8.69 o 
  -3   7   1       72.54       70.17      2.18 o 
  -2   7   1       75.02       70.80      2.87 o 
  -1   7   1       33.68       32.57      1.92 o 
   0   7   1      131.34      135.78      4.10 o 
   1   7   1      100.01       97.39      3.12 o 
   2   7   1       35.70       36.54      2.70 o 
   3   7   1      137.59      148.41      3.18 o 
   4   7   1      101.63      109.00      4.35 o 
   5   7   1      132.56      135.70      2.40 o 
   6   7   1      194.28      198.21      3.90 o 
   7   7   1       78.37       84.78      2.70 o 
   8   7   1      340.51      335.56      6.04 o 
  -7   8   1        3.45        5.64      1.69 o 
  -6   8   1        7.54        6.57      1.18 o 
  -5   8   1        3.75        4.62      1.52 o 
  -4   8   1       23.11       17.21      1.35 o 
  -3   8   1        1.04        1.35      1.17 o 
  -2   8   1       15.27       16.04      1.64 o 
  -1   8   1       40.12       42.67      2.45 o 
   0   8   1       25.88       26.71      1.78 o 
   1   8   1        0.46       -0.07      0.82 o 
   2   8   1       11.53        8.95      0.87 o 
   3   8   1        0.06        0.25      0.65 o 
   4   8   1        6.96        5.85      0.90 o 
   5   8   1        0.04        0.02      0.60 o 
   6   8   1        2.33        2.80      0.91 o 
  -3   9   1      118.25      128.49      5.08 o 
  -2   9   1      202.95      223.03      7.09 o 
  -1   9   1      305.35      313.04      8.94 o 
   0   9   1       64.67       67.69      3.24 o 
   1   9   1      199.09      216.22      6.60 o 
   2   9   1      160.65      177.76      4.05 o 
 -14   0   2      121.12      116.96      6.26 o 
 -13   0   2      251.88      280.43      5.64 o 
 -12   0   2      232.42      238.02      6.19 o 
 -11   0   2       40.78       41.66      2.25 o 
 -10   0   2        5.84        5.17      0.75 o 
  -9   0   2      149.23      148.71      3.11 o 
  -8   0   2     1559.42     1584.32     22.89 o 
  -7   0   2     2857.87     2876.80     35.65 o 
  -6   0   2     2453.98     2460.40     30.40 o 
  -5   0   2     2244.33     2288.77     28.28 o 
  -4   0   2     2253.34     2155.96     31.81 o 
  -3   0   2     2321.82     2265.65     33.33 o 
  -2   0   2     4107.93     4008.37     93.55 o 
  -1   0   2     6469.46     5867.50    322.93 o 
   0   0   2     9351.29     9184.80   1273.16 o 
   1   0   2      618.87      608.71      9.21 o 
   2   0   2     1335.41     1285.49     16.69 o 
   3   0   2      527.34      533.75      7.25 o 
   4   0   2      364.32      330.31      5.48 o 
   5   0   2     2676.09     2811.69     34.91 o 
   6   0   2     1244.05     1249.34     14.00 o 
   7   0   2      586.57      564.16      7.74 o 
   8   0   2      238.42      239.61      4.47 o 
   9   0   2      159.10      161.73      3.50 o 
  10   0   2       35.42       42.73      2.23 o 
  11   0   2      137.63      117.00      5.93 o 
  12   0   2      140.50      151.21      7.12 o 
  13   0   2       69.91       80.18      5.45 o 
 -14   1   2      139.86      171.61      5.19 o 
 -13   1   2        9.23        5.53      2.55 o 
 -12   1   2        1.13        1.45      0.68 o 
 -11   1   2       32.60       28.43      0.99 o 
 -10   1   2      104.92      107.03      1.85 o 
  -9   1   2     1051.04     1044.46     11.02 o 
  -8   1   2       62.46       57.31      1.05 o 
  -7   1   2      133.68      144.83      1.71 o 
  -6   1   2      676.11      684.72      6.71 o 
  -5   1   2     2306.85     2454.63     24.97 o 
  -4   1   2       55.96       56.78      1.39 o 
  -3   1   2       11.20       10.28      0.67 o 
  -2   1   2      671.00      713.98     10.79 o 
  -1   1   2     4756.33     4973.03     49.28 o 
   0   1   2     6587.80     7038.69     94.24 o 
   1   1   2     2550.59     2690.54     31.42 o 
   2   1   2     1047.56     1099.57     12.76 o 
   3   1   2      514.36      553.78      5.08 o 
   4   1   2     1382.04     1523.38     13.50 o 
   5   1   2      400.49      423.91      4.11 o 
   6   1   2        8.67        4.79      0.33 o 
   7   1   2      121.90      121.82      1.63 o 
   8   1   2       25.86       23.86      0.80 o 
   9   1   2        0.10        0.89      0.57 o 
  10   1   2      281.62      280.41      4.73 o 
  11   1   2       51.21       53.06      2.19 o 
  12   1   2       68.49       68.68      2.61 o 
  13   1   2        1.59        1.76      2.10 o 
 -14   2   2       67.58       68.42      3.25 o 
 -13   2   2       95.98       90.37      3.50 o 
 -12   2   2      203.27      202.58      4.37 o 
 -11   2   2      383.41      375.58      6.75 o 
 -10   2   2     1320.18     1270.16     16.57 o 
  -9   2   2      560.42      558.21      9.60 o 
  -8   2   2     1521.77     1530.73     14.64 o 
  -7   2   2      532.52      506.81      4.78 o 
  -6   2   2     2394.64     2368.64     22.06 o 
  -5   2   2     2668.22     2787.81     30.88 o 
  -4   2   2     1499.86     1548.27     19.37 o 
  -3   2   2     6509.44     6679.59    127.78 o 
  -2   2   2      126.17      153.24      2.16 o 
  -1   2   2     3979.00     3978.17     39.96 o 
   0   2   2     1512.45     1660.59     16.88 o 
   1   2   2      851.41      798.64      9.66 o 
   2   2   2      382.55      330.08      3.60 o 
   3   2   2      253.24      211.62      2.46 o 
   4   2   2      141.71      136.60      1.93 o 
   5   2   2        2.55        4.57      0.36 o 
   6   2   2       27.65       25.79      1.02 o 
   7   2   2      250.69      241.56      3.12 o 
   8   2   2      108.23      110.14      1.86 o 
   9   2   2      325.71      319.75      3.81 o 
  10   2   2      169.13      166.71      3.26 o 
  11   2   2      111.16      109.07      3.15 o 
  12   2   2       76.70       85.40      5.10 o 
 -13   3   2        0.01        0.86      1.12 o 
 -12   3   2        0.21        0.07      0.92 o 
 -11   3   2        2.82        1.72      0.73 o 
 -10   3   2        1.08       -0.06      0.52 o 
  -9   3   2       20.69       21.22      0.97 o 
  -8   3   2        1.41        2.33      0.45 o 
  -7   3   2       23.96       24.81      1.48 o 
  -6   3   2        0.46        0.88      0.76 o 
  -5   3   2       26.80       27.61      0.84 o 
  -4   3   2      132.61      124.98      2.03 o 
  -3   3   2      583.18      606.32      8.10 o 
  -2   3   2      580.22      641.65      8.46 o 
  -1   3   2      871.73      928.08      9.93 o 
   0   3   2      260.89      280.62      3.25 o 
   1   3   2      181.54      189.50      2.48 o 
   2   3   2        5.67        5.41      0.63 o 
   3   3   2        1.33        1.10      0.21 o 
   4   3   2       57.29       62.20      1.04 o 
   5   3   2      129.91      131.26      2.34 o 
   6   3   2      105.03      100.35      1.60 o 
   7   3   2       58.67       52.83      1.28 o 
   8   3   2       24.88       20.50      0.88 o 
   9   3   2        0.76        0.36      0.51 o 
  10   3   2        0.18        0.06      0.56 o 
  11   3   2        1.31        0.31      1.07 o 
  12   3   2        0.65       -0.15      1.14 o 
 -13   4   2       65.06       62.65      3.72 o 
 -12   4   2       94.74       90.26      3.36 o 
 -11   4   2      309.40      303.40      5.03 o 
 -10   4   2      256.98      261.04      3.95 o 
  -9   4   2      560.76      548.78      6.81 o 
  -8   4   2        3.40        2.86      0.52 o 
  -7   4   2      228.24      226.99      3.43 o 
  -6   4   2       12.45       10.75      0.79 o 
  -5   4   2      120.32      104.35      1.82 o 
  -4   4   2      558.92      535.98      7.42 o 
  -3   4   2        8.73        5.33      0.94 o 
  -2   4   2     1340.94     1348.11     17.30 o 
  -1   4   2        3.18        8.14      0.50 o 
   0   4   2     1659.01     1686.06     16.46 o 
   1   4   2     1170.99     1177.25     15.32 o 
   2   4   2     3627.95     3791.08     40.13 o 
   3   4   2     2268.00     2303.34     23.36 o 
   4   4   2      973.77      946.22      9.98 o 
   5   4   2      516.00      508.27      6.11 o 
   6   4   2      287.76      286.72      3.84 o 
   7   4   2      270.63      259.05      4.22 o 
   8   4   2      243.47      231.92      3.48 o 
   9   4   2      137.17      132.23      2.48 o 
  10   4   2      149.33      147.91      3.09 o 
  11   4   2       46.02       51.27      4.51 o 
 -12   5   2        2.26        2.28      1.16 o 
 -11   5   2       63.43       65.30      2.73 o 
 -10   5   2       13.72       14.48      0.99 o 
  -9   5   2       29.49       24.65      1.10 o 
  -8   5   2       63.05       63.68      2.76 o 
  -7   5   2       80.00       80.18      2.79 o 
  -6   5   2        2.22        1.63      0.55 o 
  -5   5   2      136.46      126.82      2.50 o 
  -4   5   2       47.82       54.31      1.42 o 
  -3   5   2      155.28      147.17      2.58 o 
  -2   5   2      224.27      215.84      3.37 o 
  -1   5   2      269.26      269.30      3.36 o 
   0   5   2        0.00       -0.07      0.30 o 
   1   5   2      576.56      608.23     11.42 o 
   2   5   2        5.96        7.42      0.37 o 
   3   5   2       20.56       18.49      0.65 o 
   4   5   2        7.22        7.89      0.65 o 
   5   5   2        4.23        5.21      0.49 o 
   6   5   2      605.91      601.72      7.30 o 
   7   5   2        6.86        7.41      0.66 o 
   8   5   2      235.72      217.93      3.39 o 
   9   5   2        1.80        1.02      0.78 o 
  10   5   2       10.97       13.93      1.46 o 
  11   5   2        1.74        1.21      1.24 o 
 -11   6   2      105.04       98.58      3.70 o 
 -10   6   2       73.05       68.41      2.22 o 
  -9   6   2      252.58      246.75      4.65 o 
  -8   6   2      766.14      745.27     12.04 o 
  -7   6   2      880.35      850.11     13.32 o 
  -6   6   2      695.87      672.08      9.22 o 
  -5   6   2      428.99      411.56     14.54 o 
  -4   6   2      238.97      241.81      4.02 o 
  -3   6   2      310.07      315.18      5.59 o 
  -2   6   2      378.92      384.97      6.50 o 
  -1   6   2      786.34      802.96     12.43 o 
   0   6   2      717.82      757.92     12.47 o 
   1   6   2      185.35      197.38      7.52 o 
   2   6   2        9.02        7.20      0.81 o 
   3   6   2        1.96        2.41      0.74 o 
   4   6   2       58.41       61.63      1.25 o 
   5   6   2      198.65      200.47      3.04 o 
   6   6   2      138.70      141.16      2.36 o 
   7   6   2       11.88       12.03      0.78 o 
   8   6   2       32.44       32.47      1.57 o 
   9   6   2        3.07        2.14      0.87 o 
  -9   7   2       36.10       35.28      3.45 o 
  -8   7   2       44.91       46.03      2.47 o 
  -7   7   2        0.13        0.69      1.25 o 
  -6   7   2        9.74        9.16      0.95 o 
  -5   7   2       24.97       25.03      1.84 o 
  -4   7   2       26.21       24.35      1.42 o 
  -3   7   2       16.12       14.69      1.13 o 
  -2   7   2       19.20       14.38      1.04 o 
  -1   7   2       38.91       37.29      2.16 o 
   0   7   2        7.17        9.10      1.20 o 
   1   7   2      142.79      143.18      4.48 o 
   2   7   2       17.70       16.51      0.91 o 
   3   7   2        7.53        6.25      0.75 o 
   4   7   2      110.25      104.31      3.30 o 
   5   7   2       98.06      101.88      2.38 o 
   6   7   2       79.30       73.58      4.39 o 
   7   7   2       40.00       34.93      2.51 o 
   8   7   2       68.66       61.78      2.71 o 
  -7   8   2      159.62      153.83      6.06 o 
  -6   8   2      154.11      153.14      4.16 o 
  -5   8   2      248.37      264.43      8.39 o 
  -4   8   2      538.21      575.37     15.17 o 
  -3   8   2      187.81      193.39      4.68 o 
  -2   8   2      489.19      534.20     13.86 o 
  -1   8   2       37.85       42.72      2.53 o 
   0   8   2      139.89      154.81      5.16 o 
   1   8   2       33.15       33.95      2.24 o 
   2   8   2      119.99      119.65      4.38 o 
   3   8   2       83.53       88.72      2.52 o 
   4   8   2       51.97       53.18      4.53 o 
   5   8   2       32.04       29.51      1.59 o 
   6   8   2       49.94       51.50      3.54 o 
  -3   9   2        1.71        2.72      1.52 o 
  -2   9   2        1.93        2.06      1.36 o 
  -1   9   2        8.09        7.34      1.52 o 
   0   9   2        4.18        7.52      1.55 o 
   1   9   2       11.96       12.43      1.71 o 
   2   9   2        3.43        2.63      0.86 o 
 -14   1   3       53.80       54.67      2.83 o 
 -13   1   3       90.77       89.43      3.14 o 
 -12   1   3      103.52      102.79      2.21 o 
 -11   1   3      277.65      278.89      3.71 o 
 -10   1   3       20.46       20.37      0.80 o 
  -9   1   3      445.07      439.25      5.07 o 
  -8   1   3      836.84      842.37      8.32 o 
  -7   1   3     1512.92     1488.21     13.29 o 
  -6   1   3     2372.48     2360.22     21.99 o 
  -5   1   3     2416.75     2478.32     21.65 o 
  -4   1   3     2975.96     3085.94     39.09 o 
  -3   1   3     4779.07     5033.21     85.73 o 
  -2   1   3       94.37       99.50      1.38 o 
  -1   1   3     6854.49     7337.40     78.05 o 
   0   1   3     2369.65     2528.46     29.26 o 
   1   1   3     5888.02     6245.78    100.30 o 
   2   1   3     3496.27     3654.25     37.00 o 
   3   1   3     1070.79     1066.75      9.56 o 
   4   1   3     3888.21     4097.68     40.94 o 
   5   1   3     1833.28     1804.47     16.04 o 
   6   1   3     2085.59     2066.65     18.40 o 
   7   1   3      834.67      814.89      8.22 o 
   8   1   3      735.34      687.07      7.66 o 
   9   1   3      248.29      245.94      4.22 o 
  10   1   3      134.22      132.93      2.89 o 
  11   1   3       38.93       33.09      4.48 o 
  12   1   3       60.08       68.67      3.50 o 
 -14   2   3       28.87       32.90      5.91 o 
 -13   2   3        0.62        0.25      1.05 o 
 -12   2   3       17.65       12.21      1.13 o 
 -11   2   3       26.91       24.60      1.31 o 
 -10   2   3      300.95      293.89      4.25 o 
  -9   2   3      155.27      156.20      2.50 o 
  -8   2   3        3.49        3.01      0.33 o 
  -7   2   3        0.41        0.17      0.22 o 
  -6   2   3      175.38      188.72      2.12 o 
  -5   2   3        3.67        9.74      0.46 o 
  -4   2   3      933.78      990.27     11.27 o 
  -3   2   3      148.67      149.56      2.32 o 
  -2   2   3      819.79      861.65      9.51 o 
  -1   2   3     2081.05     2170.62     20.47 o 
   0   2   3      471.30      457.39      5.20 o 
   1   2   3     1501.05     1622.64     16.83 o 
   2   2   3      452.56      458.69      4.52 o 
   3   2   3      514.60      541.37      5.36 o 
   4   2   3        4.08        4.17      0.35 o 
   5   2   3        9.73       13.96      0.56 o 
   6   2   3       60.16       60.09      1.21 o 
   7   2   3        3.77        3.73      0.46 o 
   8   2   3        4.87        4.86      0.54 o 
   9   2   3       29.47       21.69      0.83 o 
  10   2   3       20.33       14.97      1.38 o 
  11   2   3        1.15        1.02      1.16 o 
  12   2   3        7.17        7.74      2.52 o 
 -13   3   3      126.57      124.88      4.12 o 
 -12   3   3       63.07       63.06      1.85 o 
 -11   3   3      239.87      234.25      4.64 o 
 -10   3   3     1029.58      991.78     13.22 o 
  -9   3   3      788.51      785.94      9.26 o 
  -8   3   3      487.01      487.86      5.93 o 
  -7   3   3      786.12      771.98      9.82 o 
  -6   3   3      489.33      446.41      6.46 o 
  -5   3   3     2087.71     2157.48     26.97 o 
  -4   3   3     2381.29     2472.35     28.07 o 
  -3   3   3     3308.54     3380.74     38.06 o 
  -2   3   3     8461.40     8708.55     96.83 o 
  -1   3   3     1948.34     1932.56     20.24 o 
   0   3   3     1341.45     1300.29     15.09 o 
   1   3   3     1911.61     1953.38     22.10 o 
   2   3   3     1783.60     1739.20     16.05 o 
   3   3   3     2807.16     2775.61     27.63 o 
   4   3   3      569.59      544.26      5.90 o 
   5   3   3       62.70       62.98      1.30 o 
   6   3   3      178.93      170.39      2.39 o 
   7   3   3       48.01       45.59      1.23 o 
   8   3   3       76.64       79.42      2.40 o 
   9   3   3      154.62      151.58      2.72 o 
  10   3   3      146.56      143.95      3.56 o 
  11   3   3      193.98      212.95      5.82 o 
  12   3   3       43.68       48.17      6.18 o 
 -13   4   3        0.19        1.06      1.16 o 
 -12   4   3        2.43        2.85      1.41 o 
 -11   4   3       18.61       16.93      1.18 o 
 -10   4   3        0.11        0.35      0.48 o 
  -9   4   3       49.17       41.32      1.33 o 
  -8   4   3      140.09      143.04      2.51 o 
  -7   4   3       11.83       11.40      0.89 o 
  -6   4   3       33.83       31.20      1.26 o 
  -5   4   3       83.02       93.62      1.77 o 
  -4   4   3      109.99      109.91      2.12 o 
  -3   4   3       99.30      105.23      1.98 o 
  -2   4   3      194.89      180.44      2.44 o 
  -1   4   3      789.58      848.71      9.25 o 
   0   4   3       30.26       26.17      0.75 o 
   1   4   3      440.68      465.72      5.74 o 
   2   4   3       19.44       16.29      0.50 o 
   3   4   3       41.69       47.61      0.92 o 
   4   4   3       48.69       50.92      1.06 o 
   5   4   3       79.89       75.48      1.47 o 
   6   4   3      133.88      134.06      2.23 o 
   7   4   3       50.85       48.49      1.32 o 
   8   4   3       67.57       66.78      2.44 o 
   9   4   3       10.75       10.13      0.83 o 
  10   4   3        0.89        1.12      0.87 o 
  11   4   3        0.21        0.37      1.19 o 
 -12   5   3      193.43      197.53      5.38 o 
 -11   5   3       96.11       91.81      3.15 o 
 -10   5   3      113.30      126.34      3.04 o 
  -9   5   3      117.14      115.53      2.50 o 
  -8   5   3      233.53      235.00      4.68 o 
  -7   5   3      267.94      268.74      4.58 o 
  -6   5   3      346.51      356.42      5.05 o 
  -5   5   3      304.98      305.85      4.83 o 
  -4   5   3      583.68      586.97      9.31 o 
  -3   5   3      619.51      598.02      8.29 o 
  -2   5   3     1160.76     1135.40     13.33 o 
  -1   5   3     1614.02     1593.98     18.79 o 
   0   5   3     2760.19     2793.66     40.86 o 
   1   5   3     1465.14     1422.24     40.37 o 
   2   5   3     1298.13     1284.59     14.47 o 
   3   5   3      541.59      515.65      6.27 o 
   4   5   3      386.17      373.28      4.42 o 
   5   5   3      734.12      705.91      8.35 o 
   6   5   3      165.09      155.21      2.53 o 
   7   5   3      401.46      381.26      5.13 o 
   8   5   3      109.95      101.87      2.11 o 
   9   5   3      108.44      104.13      2.88 o 
  10   5   3       74.56       76.31      2.66 o 
 -11   6   3       16.74       17.72      1.32 o 
 -10   6   3       30.19       32.60      1.72 o 
  -9   6   3       29.23       24.90      1.94 o 
  -8   6   3        9.42        9.25      1.77 o 
  -7   6   3        0.74       -0.27      0.66 o 
  -6   6   3        6.74        7.21      0.78 o 
  -5   6   3      103.71      104.08      4.13 o 
  -4   6   3       88.08       86.61      2.50 o 
  -3   6   3      182.38      185.70      3.32 o 
  -2   6   3      160.67      158.08      4.21 o 
  -1   6   3      158.97      157.11      2.96 o 
   0   6   3       75.13       75.67      1.96 o 
   1   6   3       25.73       28.43      1.27 o 
   2   6   3        0.19        0.46      0.51 o 
   3   6   3        3.35        3.25      0.52 o 
   4   6   3       18.37       17.16      0.91 o 
   5   6   3       21.60       19.73      0.84 o 
   6   6   3        6.67        8.14      0.69 o 
   7   6   3        0.42        0.44      0.61 o 
   8   6   3        0.14        0.26      0.77 o 
   9   6   3        0.47        1.12      0.86 o 
  -9   7   3       73.31       75.47      3.24 o 
  -8   7   3      182.33      184.41      5.23 o 
  -7   7   3      272.58      282.10      6.74 o 
  -6   7   3      467.87      466.84      7.87 o 
  -5   7   3      467.46      453.29     11.63 o 
  -4   7   3      622.77      619.00     11.91 o 
  -3   7   3      429.66      421.61      8.43 o 
  -2   7   3      477.91      471.64      9.16 o 
  -1   7   3      321.67      327.12      6.67 o 
   0   7   3      848.90      858.12     15.57 o 
   1   7   3      366.68      371.74      9.01 o 
   2   7   3      475.32      475.31      9.12 o 
   3   7   3      287.00      294.95      4.86 o 
   4   7   3      231.52      227.27      3.71 o 
   5   7   3      402.88      404.34      5.82 o 
   6   7   3      107.25       97.18      3.17 o 
   7   7   3      203.60      185.26      4.59 o 
  -7   8   3        0.63        0.23      1.41 o 
  -6   8   3       12.90       12.63      1.46 o 
  -5   8   3        0.08       -0.10      1.24 o 
  -4   8   3        0.06        0.04      1.18 o 
  -3   8   3       33.17       31.96      2.75 o 
  -2   8   3        0.80        0.77      0.79 o 
  -1   8   3      229.98      229.47      5.24 o 
   0   8   3       37.23       38.69      2.56 o 
   1   8   3        5.89        7.71      1.41 o 
   2   8   3       14.87       14.52      1.68 o 
   3   8   3        0.59        0.81      0.72 o 
   4   8   3       32.71       28.67      1.27 o 
   5   8   3       10.32        9.27      1.21 o 
  -3   9   3      137.62      138.72      5.65 o 
  -2   9   3      246.13      273.68      8.63 o 
  -1   9   3      102.45      104.88      4.54 o 
   0   9   3       46.53       54.97      3.26 o 
   1   9   3      114.43      117.73      4.81 o 
 -14   0   4      256.45      291.74      7.20 o 
 -13   0   4      270.70      273.46      5.51 o 
 -12   0   4       63.54       65.43      2.20 o 
 -11   0   4     1036.21     1017.79     15.54 o 
 -10   0   4      135.56      145.41      3.17 o 
  -9   0   4     1689.13     1671.16     24.29 o 
  -8   0   4     1122.48     1144.43     16.83 o 
  -7   0   4     1060.37     1007.87     14.79 o 
  -6   0   4      577.84      591.75      8.88 o 
  -5   0   4     3632.88     4058.73     56.73 o 
  -4   0   4       22.04       30.74      1.71 o 
  -3   0   4      996.61     1081.68     19.88 o 
  -2   0   4       24.88       47.70      2.71 o 
  -1   0   4      452.50      478.66      7.39 o 
   0   0   4      861.47      837.67     10.97 o 
   1   0   4       22.26       34.23      0.80 o 
   2   0   4      634.91      636.30      7.46 o 
   3   0   4      218.85      191.41      2.94 o 
   4   0   4     3472.05     3573.90     44.22 o 
   5   0   4     3503.60     3460.02     41.92 o 
   6   0   4     1834.19     1856.55     20.65 o 
   7   0   4      283.74      311.25      5.73 o 
   8   0   4      501.88      486.81     15.08 o 
   9   0   4       75.06       89.11      5.01 o 
  10   0   4      361.17      358.07     12.41 o 
  11   0   4      148.95      157.68      7.48 o 
  12   0   4       61.32       48.53      4.38 o 
 -14   1   4        0.95        1.37      1.19 o 
 -13   1   4        2.48        0.87      0.83 o 
 -12   1   4       24.36       26.31      1.15 o 
 -11   1   4        0.13       -0.41      0.41 o 
 -10   1   4        0.22        0.01      0.39 o 
  -9   1   4      479.45      482.98      5.52 o 
  -8   1   4      123.79      128.57      1.89 o 
  -7   1   4        9.99        9.68      0.42 o 
  -6   1   4      102.84      120.29      1.40 o 
  -5   1   4        6.77        5.13      0.22 o 
  -4   1   4      309.89      340.57      3.83 o 
  -3   1   4      120.81      123.28      1.83 o 
  -2   1   4      706.46      761.93      8.40 o 
  -1   1   4      607.01      625.71      6.49 o 
   0   1   4     2287.57     2510.38     24.54 o 
   1   1   4     2808.58     2982.29     38.09 o 
   2   1   4      839.52      838.02      8.89 o 
   3   1   4       82.80       88.70      1.15 o 
   4   1   4      265.90      285.29      2.95 o 
   5   1   4        5.78        5.04      0.39 o 
   6   1   4       21.47       19.25      0.81 o 
   7   1   4        0.66        0.78      0.40 o 
   8   1   4      108.29      110.56      2.18 o 
   9   1   4       37.59       44.93      2.63 o 
  10   1   4       50.43       45.43      2.69 o 
  11   1   4       11.36       10.71      3.03 o 
  12   1   4        0.52        0.92      1.50 o 
 -14   2   4       11.38       12.28      3.04 o 
 -13   2   4       43.78       44.99      2.40 o 
 -12   2   4      122.77      130.81      3.23 o 
 -11   2   4       60.51       60.81      1.73 o 
 -10   2   4      680.45      686.85     11.63 o 
  -9   2   4      122.07      126.46      1.91 o 
  -8   2   4      255.98      265.71      3.01 o 
  -7   2   4      422.65      435.13      4.15 o 
  -6   2   4      570.39      545.71      5.03 o 
  -5   2   4     2718.57     2801.83     27.92 o 
  -4   2   4     1358.70     1344.32     13.63 o 
  -3   2   4     1477.10     1476.97     14.28 o 
  -2   2   4     1643.18     1618.95     15.81 o 
  -1   2   4     1699.64     1688.98     14.81 o 
   0   2   4      610.53      557.27      5.73 o 
   1   2   4     2382.95     2469.64     23.12 o 
   2   2   4     1079.11     1018.22      9.73 o 
   3   2   4     1413.91     1408.29     13.81 o 
   4   2   4      610.37      570.00      6.23 o 
   5   2   4       70.96       62.36      1.23 o 
   6   2   4      426.56      396.31      4.71 o 
   7   2   4      220.69      214.13      2.97 o 
   8   2   4      207.89      208.21      2.78 o 
   9   2   4      183.61      182.23      3.05 o 
  10   2   4       54.23       52.77      2.08 o 
  11   2   4       69.32       76.66      5.44 o 
 -14   3   4        0.22        0.67      1.21 o 
 -13   3   4       43.57       37.85      2.26 o 
 -12   3   4        0.48        0.06      0.67 o 
 -11   3   4      156.48      162.18      3.04 o 
 -10   3   4        9.14        8.21      1.61 o 
  -9   3   4       97.05       94.06      1.93 o 
  -8   3   4       47.17       50.58      1.33 o 
  -7   3   4       10.46       10.74      0.69 o 
  -6   3   4        0.55        0.35      0.36 o 
  -5   3   4        5.40        6.61      0.62 o 
  -4   3   4      405.24      456.85      5.16 o 
  -3   3   4      251.96      262.97      2.93 o 
  -2   3   4      950.97     1043.82      9.72 o 
  -1   3   4      580.22      627.96      6.44 o 
   0   3   4      349.54      369.28      4.66 o 
   1   3   4       21.60       26.87      0.82 o 
   2   3   4        5.44        9.35      0.44 o 
   3   3   4      431.85      433.83      4.80 o 
   4   3   4       17.65       19.79      1.14 o 
   5   3   4      425.92      424.85      5.82 o 
   6   3   4        8.97        7.37      0.69 o 
   7   3   4      154.85      153.85      2.58 o 
   8   3   4        2.90        2.78      0.58 o 
   9   3   4       15.86       14.07      1.01 o 
  10   3   4        0.28        0.85      0.86 o 
  11   3   4        0.96        3.21      1.33 o 
 -13   4   4      102.80      103.30      4.12 o 
 -12   4   4       76.37       71.39      2.89 o 
 -11   4   4       94.53       93.12      2.48 o 
 -10   4   4       78.21       77.93      2.22 o 
  -9   4   4       39.39       39.22      1.99 o 
  -8   4   4       47.89       44.05      1.67 o 
  -7   4   4       12.87       11.44      0.93 o 
  -6   4   4       35.53       30.30      1.50 o 
  -5   4   4      226.74      225.98      3.72 o 
  -4   4   4      738.08      720.89     10.23 o 
  -3   4   4       43.26       39.02      1.08 o 
  -2   4   4     1422.99     1369.15     14.76 o 
  -1   4   4      291.72      289.56      3.59 o 
   0   4   4      829.58      820.74      9.76 o 
   1   4   4     1281.19     1299.43     15.06 o 
   2   4   4      868.10      871.30      9.19 o 
   3   4   4      909.89      891.86      8.80 o 
   4   4   4      323.61      316.24      3.86 o 
   5   4   4      142.96      141.23      2.28 o 
   6   4   4      563.78      538.50      6.73 o 
   7   4   4      453.07      430.97      5.70 o 
   8   4   4      430.13      424.48      5.76 o 
   9   4   4      294.29      291.19      5.60 o 
  10   4   4      110.61      111.76      4.97 o 
 -12   5   4       15.77       16.98      1.68 o 
 -11   5   4       77.79       82.30      2.52 o 
 -10   5   4        6.43        8.17      0.88 o 
  -9   5   4        0.00        0.10      0.71 o 
  -8   5   4       13.01       10.91      1.07 o 
  -7   5   4      145.43      139.46      2.91 o 
  -6   5   4      131.73      130.88      2.45 o 
  -5   5   4       18.26       17.05      0.96 o 
  -4   5   4       52.57       50.89      1.47 o 
  -3   5   4       13.43        9.44      0.64 o 
  -2   5   4        7.65        6.26      0.56 o 
  -1   5   4        3.36        5.56      0.53 o 
   0   5   4       20.47       19.66      0.86 o 
   1   5   4       75.08       70.86      1.89 o 
   2   5   4        9.30        8.72      0.60 o 
   3   5   4      169.49      172.77      2.61 o 
   4   5   4      119.88      116.39      2.74 o 
   5   5   4       65.47       64.09      1.46 o 
   6   5   4       37.04       38.42      1.21 o 
   7   5   4       33.44       29.19      1.11 o 
   8   5   4        9.29        8.99      1.10 o 
   9   5   4       21.00       18.45      1.53 o 
 -11   6   4       16.12       16.97      1.51 o 
 -10   6   4       71.53       62.82      3.00 o 
  -9   6   4       37.62       39.10      2.46 o 
  -8   6   4      729.98      732.60     11.93 o 
  -7   6   4      154.67      159.62      3.66 o 
  -6   6   4      259.93      253.85      4.17 o 
  -5   6   4      130.97      146.01      3.11 o 
  -4   6   4        8.93       11.99      0.83 o 
  -3   6   4     1205.70     1228.71     18.09 o 
  -2   6   4       49.32       49.10      2.00 o 
  -1   6   4      867.37      868.37     13.75 o 
   0   6   4      382.11      381.40      7.53 o 
   1   6   4       40.65       36.03      1.56 o 
   2   6   4      111.47      110.13      2.95 o 
   3   6   4       32.08       30.35      0.97 o 
   4   6   4      128.85      122.85      2.63 o 
   5   6   4      695.08      696.09      8.44 o 
   6   6   4        5.04        5.71      0.67 o 
   7   6   4      161.68      157.56      5.08 o 
   8   6   4       12.69       13.04      1.27 o 
  -9   7   4        6.77        2.67      1.38 o 
  -8   7   4        0.43       -0.13      1.09 o 
  -7   7   4       62.12       57.55      3.34 o 
  -6   7   4       53.98       52.10      3.25 o 
  -5   7   4       40.42       43.95      2.11 o 
  -4   7   4        7.37        8.02      1.84 o 
  -3   7   4        9.90        6.05      0.98 o 
  -2   7   4       25.89       26.13      1.48 o 
  -1   7   4       30.59       26.83      2.94 o 
   0   7   4       25.66       27.53      4.25 o 
   1   7   4        4.17        4.06      0.86 o 
   2   7   4       40.00       33.81      3.40 o 
   3   7   4       74.61       75.92      1.64 o 
   4   7   4       36.74       32.05      1.37 o 
   5   7   4        6.38        4.79      0.80 o 
   6   7   4       42.85       43.69      3.35 o 
   7   7   4        2.00        2.40      1.06 o 
  -7   8   4       81.91       82.23      5.40 o 
  -6   8   4       24.19       27.37      2.63 o 
  -5   8   4       65.15       73.52      4.03 o 
  -4   8   4       52.11       46.15      3.16 o 
  -3   8   4        1.52        1.71      1.25 o 
  -2   8   4       47.06       44.44      2.88 o 
  -1   8   4        1.84        1.83      1.00 o 
   0   8   4       33.05       28.29      2.34 o 
   1   8   4       84.28       83.02      3.88 o 
   2   8   4      121.82      116.92      4.66 o 
   3   8   4      234.61      236.60      4.08 o 
   4   8   4      174.69      176.53      4.27 o 
 -14   1   5      157.46      172.11      5.06 o 
 -13   1   5      179.18      180.07      3.51 o 
 -12   1   5      373.39      393.83      6.67 o 
 -11   1   5      522.05      536.94      6.27 o 
 -10   1   5      258.17      259.42      3.43 o 
  -9   1   5      670.14      672.69      7.38 o 
  -8   1   5     1311.53     1315.29     13.58 o 
  -7   1   5     1305.83     1285.66     13.20 o 
  -6   1   5     1826.39     1838.20     16.21 o 
  -5   1   5      229.07      193.94      2.22 o 
  -4   1   5      812.63      803.81      7.74 o 
  -3   1   5      379.17      355.31      4.06 o 
  -2   1   5     1601.82     1551.05     16.19 o 
  -1   1   5      686.42      656.58      5.44 o 
   0   1   5     3773.17     3825.25     45.74 o 
   1   1   5     1326.41     1277.65     12.14 o 
   2   1   5      815.68      794.08      7.18 o 
   3   1   5      534.46      513.38      4.86 o 
   4   1   5      157.56      160.51      1.90 o 
   5   1   5      808.41      798.35      7.54 o 
   6   1   5      141.31      134.32      1.95 o 
   7   1   5      101.42       96.88      1.79 o 
   8   1   5       71.40       69.03      1.99 o 
   9   1   5       11.44       11.78      2.09 o 
  10   1   5       39.29       44.14      2.76 o 
  11   1   5       38.29       50.70      3.08 o 
 -14   2   5        0.08       -1.02      1.03 o 
 -13   2   5        7.07        3.53      1.21 o 
 -12   2   5       11.07       11.35      1.49 o 
 -11   2   5      166.45      161.13      3.40 o 
 -10   2   5      104.58      106.37      1.98 o 
  -9   2   5      309.35      297.12      3.64 o 
  -8   2   5      641.93      644.68      6.11 o 
  -7   2   5      430.14      438.16      4.24 o 
  -6   2   5       12.70       18.03      0.53 o 
  -5   2   5       23.06       21.57      0.65 o 
  -4   2   5       19.68       25.17      0.58 o 
  -3   2   5       17.89       18.00      0.57 o 
  -2   2   5        5.67        9.25      0.59 o 
  -1   2   5       55.90       51.17      0.88 o 
   0   2   5      472.39      510.74      5.36 o 
   1   2   5      607.44      675.69      5.94 o 
   2   2   5      817.79      812.02      7.92 o 
   3   2   5       41.12       39.81      1.23 o 
   4   2   5       96.38       87.82      1.50 o 
   5   2   5      125.93      125.18      1.96 o 
   6   2   5       35.40       36.31      1.21 o 
   7   2   5        0.68        1.15      0.46 o 
   8   2   5       42.09       39.92      1.29 o 
   9   2   5        0.27       -0.29      0.64 o 
  10   2   5        3.47        5.70      2.07 o 
  11   2   5        0.00       -0.34      1.90 o 
 -14   3   5       52.07       54.38      3.50 o 
 -13   3   5       67.32       66.66      2.93 o 
 -12   3   5      117.28      109.65      2.84 o 
 -11   3   5      138.67      132.15      3.12 o 
 -10   3   5      953.81      937.50     14.19 o 
  -9   3   5      650.06      645.71     12.12 o 
  -8   3   5      153.81      159.04      2.40 o 
  -7   3   5      360.17      354.91      5.27 o 
  -6   3   5      372.79      356.18      5.21 o 
  -5   3   5     1887.41     1936.69     19.99 o 
  -4   3   5     3057.24     3120.15     29.84 o 
  -3   3   5      809.56      817.85      8.22 o 
  -2   3   5     1793.32     1744.44     17.15 o 
  -1   3   5      107.46       83.27      1.34 o 
   0   3   5      111.72      148.79      2.05 o 
   1   3   5      298.01      302.54      3.53 o 
   2   3   5      169.51      153.01      1.92 o 
   3   3   5      819.58      822.66      8.72 o 
   4   3   5      306.49      293.54      3.61 o 
   5   3   5       23.26       17.98      0.73 o 
   6   3   5      193.98      194.50      2.78 o 
   7   3   5      133.24      134.09      2.45 o 
   8   3   5      168.58      172.18      2.97 o 
   9   3   5      306.27      307.57      4.62 o 
  10   3   5       85.27       88.66      6.03 o 
 -13   4   5        8.35        8.56      1.46 o 
 -12   4   5        4.37        3.82      0.96 o 
 -11   4   5        3.98        4.31      1.07 o 
 -10   4   5        0.33        0.51      0.75 o 
  -9   4   5      235.89      226.23      4.10 o 
  -8   4   5       85.44       89.88      2.47 o 
  -7   4   5       34.04       35.24      1.32 o 
  -6   4   5       17.48       15.97      0.79 o 
  -5   4   5       66.97       67.89      1.69 o 
  -4   4   5       94.60      100.68      1.94 o 
  -3   4   5        0.51        0.54      0.35 o 
  -2   4   5      174.50      190.67      2.93 o 
  -1   4   5       47.51       56.22      1.25 o 
   0   4   5      145.39      151.26      3.53 o 
   1   4   5      214.23      209.43      3.28 o 
   2   4   5      330.80      331.35      3.95 o 
   3   4   5       44.29       47.25      0.97 o 
   4   4   5      105.33      104.07      1.75 o 
   5   4   5       80.09       75.87      1.79 o 
   6   4   5        3.29        2.74      0.55 o 
   7   4   5      117.04      113.67      2.27 o 
   8   4   5       14.36       12.63      1.22 o 
   9   4   5        0.62        0.04      0.86 o 
  10   4   5        1.11        2.03      1.91 o 
 -12   5   5      151.48      149.11      4.36 o 
 -11   5   5      163.00      177.87      4.61 o 
 -10   5   5      103.36      110.48      2.69 o 
  -9   5   5      143.92      149.11      6.42 o 
  -8   5   5      567.91      560.17      9.87 o 
  -7   5   5      412.52      426.50      6.61 o 
  -6   5   5      649.23      643.89      8.06 o 
  -5   5   5      525.81      516.86      6.81 o 
  -4   5   5       85.10       79.39      1.75 o 
  -3   5   5      868.80      846.44     11.57 o 
  -2   5   5       22.31       21.36      0.89 o 
  -1   5   5      503.02      496.36      7.18 o 
   0   5   5      194.40      195.91      3.39 o 
   1   5   5       26.37       27.48      1.50 o 
   2   5   5       51.55       53.22      1.41 o 
   3   5   5        3.55        3.23      0.56 o 
   4   5   5       93.68       95.14      1.80 o 
   5   5   5      252.87      251.51      3.65 o 
   6   5   5      209.79      215.58      3.37 o 
   7   5   5      175.74      171.03      3.78 o 
   8   5   5      132.74      133.21      3.66 o 
   9   5   5       55.57       53.50      2.21 o 
 -11   6   5        1.67        0.24      0.91 o 
 -10   6   5        0.00       -0.82      1.09 o 
  -9   6   5        3.90        4.53      2.19 o 
  -8   6   5       10.53        8.52      1.12 o 
  -7   6   5       13.59       11.81      1.15 o 
  -6   6   5        8.29        8.60      0.99 o 
  -5   6   5        0.01       -0.31      0.54 o 
  -4   6   5        1.75        1.72      0.57 o 
  -3   6   5       28.76       23.17      1.12 o 
  -2   6   5       49.78       45.47      1.67 o 
  -1   6   5       27.43       24.69      3.04 o 
   0   6   5       47.76       43.81      1.84 o 
   1   6   5        7.93        8.77      0.99 o 
   2   6   5        2.74        2.64      0.80 o 
   3   6   5        0.01        0.06      0.95 o 
   4   6   5        6.70        5.63      0.78 o 
   5   6   5        0.15        1.21      0.56 o 
   6   6   5        6.24        5.22      0.95 o 
   7   6   5        0.28       -0.71      0.79 o 
   8   6   5        0.07        0.18      0.89 o 
  -9   7   5       89.82       87.07      3.61 o 
  -8   7   5      275.51      264.82      9.91 o 
  -7   7   5      303.37      297.85      5.09 o 
  -6   7   5      347.75      354.10     10.63 o 
  -5   7   5      341.19      348.85      7.88 o 
  -4   7   5      159.60      150.55      4.12 o 
  -3   7   5      519.94      517.40     10.37 o 
  -2   7   5      201.04      199.78      6.65 o 
  -1   7   5      562.33      564.57     16.09 o 
   0   7   5      517.96      532.92     10.53 o 
   1   7   5      328.82      332.01      7.14 o 
   2   7   5      263.96      268.32      6.06 o 
   3   7   5       67.66       70.07      2.26 o 
   4   7   5      106.68      109.01      3.10 o 
   5   7   5       91.49       93.72      2.98 o 
   6   7   5       33.26       32.86      1.88 o 
  -7   8   5        1.54        1.91      1.17 o 
  -6   8   5       20.19       20.87      2.50 o 
  -5   8   5       22.53       23.25      2.55 o 
  -4   8   5        4.26        5.60      1.71 o 
  -3   8   5        0.23       -0.78      1.22 o 
  -2   8   5       20.67       25.13      2.33 o 
  -1   8   5       53.62       52.87      3.16 o 
   0   8   5        0.67        1.40      1.30 o 
   1   8   5        0.15       -0.89      1.16 o 
   2   8   5        7.67        6.56      1.65 o 
   3   8   5        0.49        1.07      0.87 o 
 -14   0   6      233.27      244.87      6.31 o 
 -13   0   6      272.28      278.95     13.58 o 
 -12   0   6      324.87      303.74      5.75 o 
 -11   0   6      624.59      608.97      9.88 o 
 -10   0   6      185.85      181.55      4.11 o 
  -9   0   6      599.09      564.49      8.97 o 
  -8   0   6      992.17      984.01     14.66 o 
  -7   0   6      611.56      602.43      8.13 o 
  -6   0   6      247.22      250.71      3.77 o 
  -5   0   6       45.87       79.94      1.78 o 
  -4   0   6      425.57      412.22      6.41 o 
  -3   0   6     1462.83     1512.87     19.27 o 
  -2   0   6     3120.16     3047.54     56.90 o 
  -1   0   6     1195.29     1143.96     16.58 o 
   0   0   6     2500.40     2566.42     34.11 o 
   1   0   6     1245.64     1159.97     15.32 o 
   2   0   6      728.40      759.02     10.26 o 
   3   0   6      807.74      820.93     10.83 o 
   4   0   6      448.07      445.97      7.28 o 
   5   0   6     1232.92     1267.15     18.80 o 
   6   0   6      187.79      187.08      3.84 o 
   7   0   6       99.23       94.83      3.71 o 
   8   0   6      175.16      176.91      7.58 o 
   9   0   6      199.48      205.94      8.73 o 
  10   0   6      229.29      251.60     10.23 o 
  11   0   6      134.58      137.27      7.25 o 
 -14   1   6       61.04       69.55      3.14 o 
 -13   1   6       10.88       10.63      1.01 o 
 -12   1   6        5.73        5.09      0.70 o 
 -11   1   6       25.37       21.11      0.88 o 
 -10   1   6       85.82       95.01      1.72 o 
  -9   1   6      231.99      228.17      3.01 o 
  -8   1   6       50.04       48.32      1.10 o 
  -7   1   6      160.77      170.05      2.13 o 
  -6   1   6      280.63      328.41      3.54 o 
  -5   1   6      281.99      291.31      2.94 o 
  -4   1   6      143.93      134.40      1.51 o 
  -3   1   6      283.60      313.05      2.76 o 
  -2   1   6      271.64      294.21      2.89 o 
  -1   1   6      323.51      361.50      3.54 o 
   0   1   6      173.77      200.31      2.16 o 
   1   1   6      112.55      126.75      1.65 o 
   2   1   6       73.00       69.62      1.05 o 
   3   1   6        0.17        1.04      0.27 o 
   4   1   6      517.42      509.40      4.97 o 
   5   1   6      154.00      162.76      2.25 o 
   6   1   6       15.28       14.24      0.81 o 
   7   1   6       26.80       29.84      2.09 o 
   8   1   6       16.30       18.48      1.93 o 
   9   1   6        2.87        4.23      1.39 o 
  10   1   6       15.22       16.68      2.09 o 
 -14   2   6       65.07       65.22      3.01 o 
 -13   2   6        3.37        2.18      1.99 o 
 -12   2   6      289.02      315.47      5.18 o 
 -11   2   6        2.74        3.87      0.66 o 
 -10   2   6      596.53      588.16      7.27 o 
  -9   2   6      151.52      152.46      2.40 o 
  -8   2   6      303.42      306.49      3.19 o 
  -7   2   6      888.30      919.55      8.98 o 
  -6   2   6      896.99      851.98      8.35 o 
  -5   2   6     3431.93     3405.45     31.55 o 
  -4   2   6     2083.70     2134.97     18.69 o 
  -3   2   6     3129.12     3135.04     29.44 o 
  -2   2   6     2961.62     3103.59     27.69 o 
  -1   2   6     3294.06     3259.82     26.94 o 
   0   2   6     2762.09     2842.73     23.97 o 
   1   2   6     2521.71     2631.66     23.32 o 
   2   2   6     1489.60     1484.34     14.17 o 
   3   2   6     1974.98     1964.72     18.62 o 
   4   2   6      344.10      338.32      4.12 o 
   5   2   6      567.89      548.33      6.28 o 
   6   2   6      108.81      106.73      1.91 o 
   7   2   6      332.97      322.76      3.92 o 
   8   2   6       70.93       80.64      1.80 o 
   9   2   6       57.37       55.23      2.38 o 
  10   2   6       39.37       41.20      4.14 o 
 -14   3   6        0.22       -0.44      1.11 o 
 -13   3   6        4.57        4.59      2.15 o 
 -12   3   6        4.16        3.79      0.82 o 
 -11   3   6        8.92       10.41      1.06 o 
 -10   3   6        0.60       -0.60      0.72 o 
  -9   3   6       17.44       14.96      1.07 o 
  -8   3   6       13.97       15.71      0.75 o 
  -7   3   6       68.82       66.52      1.65 o 
  -6   3   6      114.62      124.36      2.59 o 
  -5   3   6      109.41      108.45      1.78 o 
  -4   3   6      201.47      187.77      2.37 o 
  -3   3   6      118.02      128.56      2.22 o 
  -2   3   6      118.23      128.40      1.90 o 
  -1   3   6       11.55       15.05      0.58 o 
   0   3   6       23.76       26.54      0.87 o 
   1   3   6      109.74      113.81      1.70 o 
   2   3   6      191.98      187.22      2.33 o 
   3   3   6      288.57      284.62      3.33 o 
   4   3   6       64.96       61.93      1.40 o 
   5   3   6      115.04      115.64      1.97 o 
   6   3   6        1.22        1.63      0.50 o 
   7   3   6       28.77       28.09      1.13 o 
   8   3   6        1.03        1.64      0.64 o 
   9   3   6        0.15       -0.46      1.09 o 
  10   3   6        0.00        0.37      1.93 o 
 -13   4   6      188.81      191.20      5.29 o 
 -12   4   6       22.63       27.28      1.82 o 
 -11   4   6      407.52      384.60     15.49 o 
 -10   4   6      171.24      180.98      4.38 o 
  -9   4   6      687.39      689.09     14.34 o 
  -8   4   6      537.65      565.32      9.30 o 
  -7   4   6      896.47      891.97     12.29 o 
  -6   4   6     1873.07     1889.59     19.69 o 
  -5   4   6     1391.91     1377.97     16.30 o 
  -4   4   6     1425.17     1404.29     19.07 o 
  -3   4   6      502.99      506.37      7.26 o 
  -2   4   6      608.85      594.92      9.19 o 
  -1   4   6      481.15      481.42      6.18 o 
   0   4   6      362.26      370.20      4.97 o 
   1   4   6      290.40      285.92      3.50 o 
   2   4   6      527.34      526.94      5.99 o 
   3   4   6      187.86      177.19      2.34 o 
   4   4   6      457.05      446.74      5.35 o 
   5   4   6       59.56       58.80      1.91 o 
   6   4   6      504.27      498.85      6.50 o 
   7   4   6      208.82      214.35      3.89 o 
   8   4   6      159.72      159.64      3.78 o 
   9   4   6       67.34       69.81      3.41 o 
 -12   5   6        7.06        8.22      1.31 o 
 -11   5   6       30.75       36.29      1.93 o 
 -10   5   6        2.87        0.69      1.08 o 
  -9   5   6       13.07       12.29      1.20 o 
  -8   5   6       64.87       67.24      3.65 o 
  -7   5   6       65.45       63.18      3.33 o 
  -6   5   6       67.47       64.34      1.60 o 
  -5   5   6      237.09      250.94      3.87 o 
  -4   5   6      251.47      248.71      4.93 o 
  -3   5   6      409.11      417.47      6.31 o 
  -2   5   6       17.43       16.61      0.94 o 
  -1   5   6       11.18       12.05      0.82 o 
   0   5   6        0.01        0.33      0.48 o 
   1   5   6      173.54      168.51      3.93 o 
   2   5   6       17.98       18.09      0.80 o 
   3   5   6      238.84      229.69      3.67 o 
   4   5   6      153.52      149.68      2.50 o 
   5   5   6        2.76        2.09      0.58 o 
   6   5   6        0.02       -0.44      0.58 o 
   7   5   6        4.64        2.56      0.92 o 
   8   5   6        0.37       -0.38      0.87 o 
 -11   6   6       33.75       34.45      3.99 o 
 -10   6   6       40.30       40.02      3.90 o 
  -9   6   6       87.86       99.98      3.69 o 
  -8   6   6      323.53      319.51      6.18 o 
  -7   6   6      246.00      250.86      3.96 o 
  -6   6   6      210.07      221.46      4.07 o 
  -5   6   6      228.99      225.37      4.05 o 
  -4   6   6      285.88      288.61      8.15 o 
  -3   6   6     1111.06     1048.87     15.99 o 
  -2   6   6      442.07      434.62      8.86 o 
  -1   6   6      719.60      681.42     12.98 o 
   0   6   6      513.53      511.44     10.13 o 
   1   6   6      415.93      419.23      8.59 o 
   2   6   6      425.59      423.69      6.71 o 
   3   6   6      247.18      241.35      5.31 o 
   4   6   6      395.31      389.11      7.65 o 
   5   6   6      337.91      333.19      5.21 o 
   6   6   6      137.29      146.54      3.50 o 
   7   6   6       39.79       37.20      3.43 o 
  -9   7   6        3.15        1.87      1.17 o 
  -8   7   6       39.05       34.56      1.99 o 
  -7   7   6        8.86       11.27      1.15 o 
  -6   7   6       19.28       17.09      1.78 o 
  -5   7   6       35.49       28.99      2.55 o 
  -4   7   6      191.52      175.05      6.34 o 
  -3   7   6       36.05       33.83      1.91 o 
  -2   7   6       59.15       53.21      2.70 o 
  -1   7   6        0.96        0.21      0.80 o 
   0   7   6        4.83        7.29      1.12 o 
   1   7   6        8.32        5.87      1.48 o 
   2   7   6       21.55       19.78      2.12 o 
   3   7   6        7.99        6.22      0.99 o 
   4   7   6        5.70        4.71      1.80 o 
   5   7   6        0.45        0.11      0.92 o 
  -6   8   6       76.60       73.47      4.28 o 
  -5   8   6       57.71       61.99      3.95 o 
  -4   8   6      184.60      191.08      7.07 o 
  -3   8   6       86.09      100.49      4.71 o 
  -2   8   6      194.86      199.35      7.10 o 
  -1   8   6      193.96      197.22      7.01 o 
   0   8   6      176.69      187.58      6.75 o 
   1   8   6      201.63      204.45      7.25 o 
   2   8   6      212.41      211.10      7.43 o 
 -14   1   7      170.83      179.40      5.21 o 
 -13   1   7      102.41      114.57      3.02 o 
 -12   1   7      279.76      290.24      4.28 o 
 -11   1   7       65.65       72.02      1.47 o 
 -10   1   7      112.21      116.53      1.84 o 
  -9   1   7      138.22      138.69      1.99 o 
  -8   1   7      288.15      271.33      3.01 o 
  -7   1   7      889.19      912.67      9.00 o 
  -6   1   7      175.86      166.75      2.10 o 
  -5   1   7      338.40      319.10      3.70 o 
  -4   1   7      123.78      115.95      1.32 o 
  -3   1   7     1412.76     1429.05     12.85 o 
  -2   1   7      776.04      771.73      7.57 o 
  -1   1   7     1386.55     1349.88     12.58 o 
   0   1   7      649.36      653.10      6.19 o 
   1   1   7      325.94      309.73      3.43 o 
   2   1   7      154.75      139.99      1.89 o 
   3   1   7       34.87       31.11      0.83 o 
   4   1   7      136.77      142.93      2.07 o 
   5   1   7      360.65      366.22      5.09 o 
   6   1   7      152.83      156.18      3.15 o 
   7   1   7      140.92      142.18      3.04 o 
   8   1   7       56.02       65.56      5.44 o 
   9   1   7       77.99       83.59      3.86 o 
  10   1   7      111.41      140.26      5.22 o 
 -14   2   7        0.31       -1.10      1.10 o 
 -13   2   7        2.44        2.96      1.12 o 
 -12   2   7        3.28        3.61      0.73 o 
 -11   2   7        0.93        0.96      0.51 o 
 -10   2   7       20.87       18.93      0.85 o 
  -9   2   7      296.50      271.35      3.75 o 
  -8   2   7       19.33       19.32      0.70 o 
  -7   2   7       49.69       49.95      1.13 o 
  -6   2   7      671.98      697.69      6.99 o 
  -5   2   7      510.10      493.17      5.09 o 
  -4   2   7       22.51       22.66      0.64 o 
  -3   2   7       23.01       28.50      0.96 o 
  -2   2   7       15.26       16.30      0.47 o 
  -1   2   7       88.56      101.71      1.22 o 
   0   2   7       82.37      101.82      1.27 o 
   1   2   7        4.55        6.73      0.40 o 
   2   2   7       10.93       10.28      0.51 o 
   3   2   7        8.71        9.63      0.59 o 
   4   2   7      487.41      487.87      5.69 o 
   5   2   7       73.02       71.99      1.74 o 
   6   2   7       37.95       38.04      1.32 o 
   7   2   7       51.04       53.40      1.84 o 
   8   2   7       25.24       25.22      1.40 o 
   9   2   7       22.13       26.82      2.45 o 
 -13   3   7       57.58       53.71      2.60 o 
 -12   3   7       17.41       15.81      1.94 o 
 -11   3   7      175.20      175.73      3.64 o 
 -10   3   7      356.80      345.52     11.71 o 
  -9   3   7      117.93      115.13      3.06 o 
  -8   3   7        6.90        8.89      0.65 o 
  -7   3   7       23.46       21.81      1.16 o 
  -6   3   7       73.34       75.66      2.61 o 
  -5   3   7      888.38      856.74      9.99 o 
  -4   3   7      320.36      317.05      4.27 o 
  -3   3   7       94.90       83.64      2.15 o 
  -2   3   7       39.61       35.03      0.92 o 
  -1   3   7       20.40       13.99      0.75 o 
   0   3   7      355.43      344.76      4.09 o 
   1   3   7      613.52      608.98      6.28 o 
   2   3   7     1342.57     1388.22     13.55 o 
   3   3   7     1663.85     1648.46     16.98 o 
   4   3   7      465.03      455.40      5.40 o 
   5   3   7      200.40      214.69      3.08 o 
   6   3   7      180.50      179.89      2.81 o 
   7   3   7      292.90      291.29      4.38 o 
   8   3   7      314.37      328.26      5.58 o 
   9   3   7       97.23       89.86      3.68 o 
 -13   4   7       40.56       39.75      2.36 o 
 -12   4   7        3.41        2.27      1.06 o 
 -11   4   7       61.02       61.38      2.47 o 
 -10   4   7        5.13        6.04      1.64 o 
  -9   4   7      142.09      134.06      6.54 o 
  -8   4   7        2.23        1.28      1.14 o 
  -7   4   7        0.81       -0.44      0.59 o 
  -6   4   7      140.33      142.58      2.49 o 
  -5   4   7       98.33       97.11      2.52 o 
  -4   4   7      308.97      300.14      5.42 o 
  -3   4   7        0.35       -0.14      0.50 o 
  -2   4   7       60.07       60.28      1.63 o 
  -1   4   7        0.48       -0.38      0.38 o 
   0   4   7      154.58      151.94      2.58 o 
   1   4   7       13.48       14.01      0.63 o 
   2   4   7      122.23      114.57      1.73 o 
   3   4   7       23.43       23.97      1.19 o 
   4   4   7       45.62       45.19      1.21 o 
   5   4   7        0.59        0.03      0.51 o 
   6   4   7       71.86       73.29      1.83 o 
   7   4   7        6.78        7.44      1.09 o 
   8   4   7       17.62       17.91      1.47 o 
 -12   5   7       70.31       81.44      3.07 o 
 -11   5   7      117.18      103.43      3.18 o 
 -10   5   7       55.50       58.06      4.46 o 
  -9   5   7      245.44      249.69      5.59 o 
  -8   5   7      310.69      325.03      5.47 o 
  -7   5   7      338.48      333.70      5.50 o 
  -6   5   7      306.99      316.81      4.54 o 
  -5   5   7        2.52        1.82      0.73 o 
  -4   5   7      115.48      118.80      2.93 o 
  -3   5   7       12.95       15.89      1.10 o 
  -2   5   7      154.89      153.67      3.02 o 
  -1   5   7      130.63      131.70      2.73 o 
   0   5   7      143.93      145.83      2.93 o 
   1   5   7      169.68      175.21      3.22 o 
   2   5   7      123.17      124.43      2.39 o 
   3   5   7      144.21      138.70      2.67 o 
   4   5   7      270.38      273.13      3.97 o 
   5   5   7      293.78      295.53      4.79 o 
   6   5   7      214.21      211.61      4.46 o 
   7   5   7       87.29       91.49      2.86 o 
 -10   6   7        3.52        4.07      1.61 o 
  -9   6   7        0.01       -0.18      1.33 o 
  -8   6   7        6.02        5.58      1.65 o 
  -7   6   7       43.78       42.55      2.00 o 
  -6   6   7      100.08       93.95      3.16 o 
  -5   6   7       90.95      100.28      2.83 o 
  -4   6   7      145.57      140.67      3.39 o 
  -3   6   7       63.48       60.62      2.62 o 
  -2   6   7       71.63       67.34      2.54 o 
  -1   6   7       14.51       11.58      1.23 o 
   0   6   7        2.15        1.65      0.89 o 
   1   6   7        0.21        0.19      0.83 o 
   2   6   7        0.48        0.04      0.70 o 
   3   6   7        1.07        1.53      0.83 o 
   4   6   7        0.06        0.67      1.22 o 
   5   6   7        0.40        0.61      0.91 o 
   6   6   7        0.41        0.76      0.86 o 
  -9   7   7       54.30       63.70      4.29 o 
  -8   7   7       66.03       72.26      3.97 o 
  -7   7   7      101.02      104.83      2.72 o 
  -6   7   7      152.60      165.03      9.36 o 
  -5   7   7        5.47        9.34      1.87 o 
  -4   7   7      198.36      200.92      7.09 o 
  -3   7   7      121.98      122.77      5.19 o 
  -2   7   7      283.00      291.54      9.09 o 
  -1   7   7      294.09      301.18      9.28 o 
   0   7   7      168.15      183.16      6.55 o 
   1   7   7      150.57      156.18      5.99 o 
   2   7   7       60.86       63.79      2.23 o 
   3   7   7       23.54       27.70      1.63 o 
   4   7   7      100.78       99.96      3.22 o 
  -5   8   7       42.33       45.96      3.46 o 
  -4   8   7        4.98       -0.72      1.38 o 
  -3   8   7        3.77        2.76      1.65 o 
  -2   8   7        0.69        1.72      1.53 o 
  -1   8   7        6.50        3.85      1.69 o 
   0   8   7       57.71       55.50      3.50 o 
 -14   0   8       45.85       41.25      2.47 o 
 -13   0   8      156.45      158.69      4.64 o 
 -12   0   8       69.79       66.89      2.11 o 
 -11   0   8      411.12      407.83      6.33 o 
 -10   0   8       88.19      103.44      2.36 o 
  -9   0   8      569.85      571.00      8.09 o 
  -8   0   8      678.80      672.63     10.53 o 
  -7   0   8     1604.87     1621.85     23.58 o 
  -6   0   8     1753.75     1722.21     24.88 o 
  -5   0   8      613.39      594.03      9.23 o 
  -4   0   8     1454.39     1360.52     19.79 o 
  -3   0   8     2380.74     2364.62     33.71 o 
  -2   0   8      588.85      510.88      8.04 o 
  -1   0   8     1054.55     1016.69     15.11 o 
   0   0   8       49.13       48.01      1.76 o 
   1   0   8       11.19       12.61      1.23 o 
   2   0   8      438.14      433.90      7.22 o 
   3   0   8      203.63      196.60      3.94 o 
   4   0   8      531.28      528.48      8.71 o 
   5   0   8       21.90       27.79      1.41 o 
   6   0   8      178.33      190.92      5.40 o 
   7   0   8      115.89      127.39      6.58 o 
   8   0   8       28.32       28.64      3.42 o 
   9   0   8      127.72      157.46      7.95 o 
 -14   1   8       29.62       27.90      1.68 o 
 -13   1   8        8.91        8.47      1.12 o 
 -12   1   8        0.12        0.11      0.53 o 
 -11   1   8       19.41       14.25      0.72 o 
 -10   1   8       11.03       10.63      0.62 o 
  -9   1   8        8.56        7.34      0.56 o 
  -8   1   8        0.96       -0.05      0.35 o 
  -7   1   8       19.11       19.44      0.71 o 
  -6   1   8       40.14       42.12      0.98 o 
  -5   1   8      100.65      111.85      1.69 o 
  -4   1   8      460.71      475.79      5.31 o 
  -3   1   8      805.46      809.76      9.29 o 
  -2   1   8      209.24      205.96      2.66 o 
  -1   1   8      466.41      498.44      5.58 o 
   0   1   8      170.19      171.73      2.38 o 
   1   1   8       91.37       86.50      1.53 o 
   2   1   8       29.92       28.49      1.26 o 
   3   1   8       54.57       57.87      1.54 o 
   4   1   8       20.33       24.06      1.67 o 
   5   1   8       76.78       82.45      2.17 o 
   6   1   8       56.30       57.74      1.88 o 
   7   1   8       28.46       30.32      1.78 o 
   8   1   8       14.47       16.73      2.85 o 
   9   1   8        0.76        2.70      1.54 o 
 -14   2   8      120.72      126.82      4.28 o 
 -13   2   8      113.42      122.97      9.19 o 
 -12   2   8      215.77      219.44      4.55 o 
 -11   2   8       97.79      108.02      2.33 o 
 -10   2   8      401.59      376.04      4.70 o 
  -9   2   8      161.08      162.96      2.43 o 
  -8   2   8      286.47      279.19      3.54 o 
  -7   2   8      228.72      227.26      3.02 o 
  -6   2   8      163.94      156.81      2.42 o 
  -5   2   8      975.44      943.52     10.78 o 
  -4   2   8      226.87      233.52      3.45 o 
  -3   2   8      530.89      520.11      6.42 o 
  -2   2   8      383.38      384.30      4.09 o 
  -1   2   8      361.84      355.39      3.86 o 
   0   2   8      523.24      507.03      5.31 o 
   1   2   8      343.27      357.41      4.37 o 
   2   2   8      285.79      287.54      3.71 o 
   3   2   8      555.65      551.52      7.09 o 
   4   2   8      143.38      150.71      2.69 o 
   5   2   8      193.26      189.29      4.12 o 
   6   2   8       99.88      103.22      2.56 o 
   7   2   8       78.80       87.53      2.51 o 
   8   2   8      110.98      119.89      4.60 o 
   9   2   8       26.82       31.34      2.71 o 
 -13   3   8       48.37       44.83      2.46 o 
 -12   3   8        0.17        0.17      0.70 o 
 -11   3   8       60.21       52.82      2.74 o 
 -10   3   8        5.43        2.95      0.78 o 
  -9   3   8        1.81        1.57      0.97 o 
  -8   3   8        1.68        3.57      0.98 o 
  -7   3   8      187.12      195.66      4.32 o 
  -6   3   8       49.54       53.96      2.85 o 
  -5   3   8      278.14      287.72      5.44 o 
  -4   3   8      101.48      100.33      1.90 o 
  -3   3   8      124.63      131.92      2.26 o 
  -2   3   8       23.82       22.55      0.87 o 
  -1   3   8        2.50        3.96      0.45 o 
   0   3   8        2.77        4.51      0.44 o 
   1   3   8       11.42       10.14      0.58 o 
   2   3   8        0.84        0.01      0.40 o 
   3   3   8        2.64        1.37      0.48 o 
   4   3   8        2.66        1.96      0.51 o 
   5   3   8       18.86       14.63      0.93 o 
   6   3   8        0.10        0.55      0.72 o 
   7   3   8        0.29        1.87      1.21 o 
   8   3   8        1.20        1.95      1.30 o 
 -12   4   8      157.12      167.12      7.16 o 
 -11   4   8      529.54      546.07     11.72 o 
 -10   4   8      587.62      585.18      9.67 o 
  -9   4   8      677.20      672.94     14.60 o 
  -8   4   8      786.60      810.67     16.88 o 
  -7   4   8      458.86      469.46      8.54 o 
  -6   4   8      552.36      554.64     10.06 o 
  -5   4   8      437.57      451.00      7.68 o 
  -4   4   8      218.92      213.00      4.27 o 
  -3   4   8       33.89       41.81      2.59 o 
  -2   4   8      196.96      198.39      4.00 o 
  -1   4   8       75.82       74.27      1.85 o 
   0   4   8      225.31      214.66      3.10 o 
   1   4   8       59.77       58.81      1.70 o 
   2   4   8       57.47       60.78      1.41 o 
   3   4   8       87.50       89.98      1.74 o 
   4   4   8       25.12       26.18      1.07 o 
   5   4   8       13.97       14.55      1.19 o 
   6   4   8       33.58       38.61      1.86 o 
   7   4   8       13.13       13.60      1.68 o 
 -11   5   8        0.24        0.59      1.42 o 
 -10   5   8        0.07       -1.13      1.13 o 
  -9   5   8        4.48        4.56      1.55 o 
  -8   5   8        0.06       -0.85      0.85 o 
  -7   5   8        7.35        8.27      1.03 o 
  -6   5   8       13.66       14.22      1.00 o 
  -5   5   8       27.32       25.61      1.43 o 
  -4   5   8       72.62       64.18      2.43 o 
  -3   5   8       14.28       13.64      1.10 o 
  -2   5   8        0.01        0.69      0.69 o 
  -1   5   8        0.32        0.52      0.66 o 
   0   5   8        0.31       -0.08      0.65 o 
   1   5   8        8.79        6.55      0.82 o 
   2   5   8       34.47       30.61      1.77 o 
   3   5   8        2.92        2.75      0.59 o 
   4   5   8       11.68       12.44      0.96 o 
   5   5   8        4.72        4.22      0.96 o 
   6   5   8       37.93       39.74      1.90 o 
 -10   6   8       45.66       47.35      3.26 o 
  -9   6   8      126.08      118.33      4.81 o 
  -8   6   8       54.51       49.68      3.09 o 
  -7   6   8      205.44      209.90      3.98 o 
  -6   6   8      177.48      176.45      4.13 o 
  -5   6   8        4.92        6.61      1.06 o 
  -4   6   8      327.06      316.44      6.08 o 
  -3   6   8      155.04      165.24      3.83 o 
  -2   6   8      220.03      205.66      5.19 o 
  -1   6   8      297.16      310.18      7.02 o 
   0   6   8       76.33       84.43      3.00 o 
   1   6   8      430.61      424.96     12.08 o 
   2   6   8      112.98      119.41      3.24 o 
   3   6   8      163.55      168.67      4.24 o 
   4   6   8       73.16       64.51      2.58 o 
   5   6   8      174.33      184.83      4.83 o 
  -8   7   8        8.83       10.52      1.53 o 
  -7   7   8        0.39        0.13      0.97 o 
  -6   7   8        0.05        1.06      1.58 o 
  -5   7   8       22.92       19.45      2.43 o 
  -4   7   8       19.19       15.65      2.21 o 
  -3   7   8       22.88       16.21      2.19 o 
  -2   7   8        6.77        7.71      1.83 o 
  -1   7   8        8.01        9.37      1.88 o 
   0   7   8       13.97       15.64      2.07 o 
   1   7   8        0.77        0.63      1.34 o 
   2   7   8        1.46        2.81      0.91 o 
   3   7   8        5.12        3.98      1.97 o 
 -14   1   9       83.04       94.98      3.97 o 
 -13   1   9       78.92       71.30      2.19 o 
 -12   1   9       45.06       48.11      3.05 o 
 -11   1   9      186.66      191.40      2.94 o 
 -10   1   9      153.98      161.41      2.53 o 
  -9   1   9      499.33      481.67      5.33 o 
  -8   1   9      905.35      893.23      9.67 o 
  -7   1   9      784.52      761.49      8.32 o 
  -6   1   9     1277.07     1256.04     13.10 o 
  -5   1   9      254.36      234.87      3.04 o 
  -4   1   9      914.71      879.41     10.13 o 
  -3   1   9      975.75      956.81     10.15 o 
  -2   1   9      734.73      708.53      7.73 o 
  -1   1   9      684.05      668.80      7.37 o 
   0   1   9      232.86      220.06      2.95 o 
   1   1   9      146.35      144.95      2.24 o 
   2   1   9      374.21      366.61      4.88 o 
   3   1   9       69.02       68.21      1.49 o 
   4   1   9      527.75      537.50      7.14 o 
   5   1   9      254.18      259.08      4.86 o 
   6   1   9      188.53      206.80      4.05 o 
   7   1   9      108.89      114.55      4.08 o 
   8   1   9       23.48       18.48      2.43 o 
 -13   2   9       20.08       21.54      2.00 o 
 -12   2   9       13.47       13.80      1.15 o 
 -11   2   9       22.31       22.68      0.98 o 
 -10   2   9        7.50        8.17      0.66 o 
  -9   2   9       15.21       16.78      0.76 o 
  -8   2   9       29.84       28.17      1.15 o 
  -7   2   9      210.01      197.93      2.69 o 
  -6   2   9      188.71      194.55      2.92 o 
  -5   2   9       16.30       15.94      0.96 o 
  -4   2   9      485.58      483.11      5.44 o 
  -3   2   9       91.80       88.26      1.47 o 
  -2   2   9      117.87      103.78      1.68 o 
  -1   2   9       24.00       22.20      0.76 o 
   0   2   9       22.96       21.20      0.78 o 
   1   2   9       18.48       16.73      1.04 o 
   2   2   9       27.61       27.55      1.19 o 
   3   2   9       81.06       84.74      2.28 o 
   4   2   9        7.14        9.10      0.93 o 
   5   2   9        1.57        1.41      0.72 o 
   6   2   9        7.94        6.42      1.19 o 
   7   2   9        0.74        0.85      1.00 o 
   8   2   9       22.73       23.43      2.50 o 
 -13   3   9      168.89      170.61      4.29 o 
 -12   3   9      129.97      126.76      4.21 o 
 -11   3   9      180.42      201.67      4.46 o 
 -10   3   9      326.17      320.35      6.05 o 
  -9   3   9       30.75       29.86      3.10 o 
  -8   3   9       83.45       87.96      2.27 o 
  -7   3   9       57.77       64.02      1.75 o 
  -6   3   9      286.28      300.17     12.08 o 
  -5   3   9     1769.88     1750.69     33.05 o 
  -4   3   9      750.82      741.19     11.37 o 
  -3   3   9      393.24      386.55      5.03 o 
  -2   3   9      612.94      618.25     12.87 o 
  -1   3   9      548.13      545.46      7.64 o 
   0   3   9     1410.05     1373.77     15.97 o 
   1   3   9     1089.89     1096.19     13.01 o 
   2   3   9      641.45      626.37      7.97 o 
   3   3   9      665.17      670.85      8.55 o 
   4   3   9       94.06       94.60      3.11 o 
   5   3   9       18.99       19.30      1.48 o 
   6   3   9      102.49       98.40      3.09 o 
   7   3   9       61.64       59.15      3.01 o 
 -12   4   9       11.28       17.18      1.46 o 
 -11   4   9        9.16        7.03      1.08 o 
 -10   4   9        6.17        4.69      0.89 o 
  -9   4   9        0.43       -1.12      1.12 o 
  -8   4   9        1.36       -0.37      1.16 o 
  -7   4   9       25.40       22.70      3.09 o 
  -6   4   9      257.00      244.31      9.53 o 
  -5   4   9        8.01        6.46      1.21 o 
  -4   4   9       25.97       26.63      2.77 o 
  -3   4   9       93.68       90.02      2.48 o 
  -2   4   9        1.20       -0.10      0.63 o 
  -1   4   9       33.96       28.63      1.01 o 
   0   4   9        0.26        0.04      0.47 o 
   1   4   9        0.33        0.12      0.51 o 
   2   4   9       28.80       26.34      1.17 o 
   3   4   9       15.61       12.20      0.78 o 
   4   4   9       47.68       46.92      1.65 o 
   5   4   9        0.78        1.23      1.19 o 
   6   4   9        9.74       11.04      1.58 o 
 -11   5   9       57.03       56.25      3.50 o 
 -10   5   9      107.78      121.11      6.12 o 
  -9   5   9      253.38      257.85     11.63 o 
  -8   5   9      193.45      197.49      8.96 o 
  -7   5   9      408.70      431.04     10.11 o 
  -6   5   9      242.68      236.39      6.39 o 
  -5   5   9      178.79      204.25      4.45 o 
  -4   5   9      362.16      352.43      6.56 o 
  -3   5   9      612.82      601.03      9.99 o 
  -2   5   9      651.76      647.64     11.70 o 
  -1   5   9      724.29      723.04     13.14 o 
   0   5   9      349.43      358.24      6.17 o 
   1   5   9      336.03      330.54      5.68 o 
   2   5   9      185.07      194.48      5.03 o 
   3   5   9      127.95      130.94      2.74 o 
   4   5   9       82.00       86.65      2.63 o 
   5   5   9      108.10      115.58      3.20 o 
  -9   6   9       11.91       10.58      1.98 o 
  -8   6   9       13.59       17.54      3.27 o 
  -7   6   9        8.79        4.36      2.38 o 
  -6   6   9       12.50       12.60      1.12 o 
  -5   6   9        0.63        0.49      1.22 o 
  -4   6   9        0.10        0.14      0.80 o 
  -3   6   9        0.36        0.74      0.83 o 
  -2   6   9        0.32       -0.85      0.85 o 
  -1   6   9        4.49        3.67      1.46 o 
   0   6   9        4.24        5.07      1.57 o 
   1   6   9        7.51        8.78      1.06 o 
   2   6   9       10.31       11.07      1.66 o 
   3   6   9        2.52        2.31      1.02 o 
   4   6   9        3.85        5.35      1.27 o 
  -7   7   9      179.15      199.81      9.43 o 
  -6   7   9       58.07       63.09      4.03 o 
  -5   7   9       47.07       47.88      3.46 o 
  -4   7   9       66.42       63.88      3.95 o 
  -3   7   9      149.09      152.59      6.27 o 
  -2   7   9      120.17      128.19      5.63 o 
  -1   7   9       97.43      106.84      5.07 o 
   0   7   9       37.82       44.08      3.26 o 
   1   7   9       47.04       43.98      3.26 o 
 -13   0  10       22.38       22.00      1.64 o 
 -12   0  10       12.40       14.89      1.63 o 
 -11   0  10      180.69      199.31      4.35 o 
 -10   0  10       90.58      108.57      2.87 o 
  -9   0  10      350.03      352.18      7.36 o 
  -8   0  10      633.01      596.82      9.67 o 
  -7   0  10      759.60      734.09     11.57 o 
  -6   0  10     1189.97     1157.68     17.35 o 
  -5   0  10       61.68       55.40      2.16 o 
  -4   0  10      454.57      439.36      7.71 o 
  -3   0  10      400.14      394.54      6.68 o 
  -2   0  10      453.08      417.38      7.01 o 
  -1   0  10      423.92      421.40      7.14 o 
   0   0  10      195.24      200.68      4.03 o 
   1   0  10      309.71      307.43      5.63 o 
   2   0  10      386.55      392.85      6.96 o 
   3   0  10       58.75       61.30      2.14 o 
   4   0  10      192.21      195.80      4.27 o 
   5   0  10      158.84      172.47      8.83 o 
   6   0  10       78.29       89.25      5.81 o 
   7   0  10       45.07       46.28      4.39 o 
 -13   1  10       36.69       26.04      1.45 o 
 -12   1  10        0.75        1.38      0.79 o 
 -11   1  10       74.35       68.59      1.77 o 
 -10   1  10        0.94        0.58      0.51 o 
  -9   1  10        0.00        0.03      0.47 o 
  -8   1  10        3.15        4.25      0.56 o 
  -7   1  10      132.73      137.01      2.18 o 
  -6   1  10      233.99      216.98      2.96 o 
  -5   1  10      120.61      120.35      1.95 o 
  -4   1  10       36.50       33.57      1.47 o 
  -3   1  10       72.95       69.86      1.44 o 
  -2   1  10       32.21       29.69      0.93 o 
  -1   1  10       20.85       17.74      0.89 o 
   0   1  10        4.78        4.10      0.52 o 
   1   1  10        3.23        3.11      0.52 o 
   2   1  10       95.43       91.51      1.80 o 
   3   1  10        9.73        7.91      0.80 o 
   4   1  10        0.78        0.67      0.70 o 
   5   1  10        3.76        4.78      0.92 o 
   6   1  10        3.69        2.18      1.46 o 
   7   1  10       15.26       13.79      2.07 o 
 -13   2  10       72.06       71.54      2.70 o 
 -12   2  10      134.05      140.61      3.80 o 
 -11   2  10       80.50       80.40      1.79 o 
 -10   2  10      131.41      130.78      2.43 o 
  -9   2  10       54.98       52.41      1.40 o 
  -8   2  10       72.73       74.89      1.61 o 
  -7   2  10        1.45        1.41      0.42 o 
  -6   2  10       46.60       50.04      1.24 o 
  -5   2  10       43.30       44.21      1.08 o 
  -4   2  10      139.14      132.61      2.03 o 
  -3   2  10       13.95       12.67      0.63 o 
  -2   2  10       61.96       68.18      2.49 o 
  -1   2  10       98.89       97.49      1.73 o 
   0   2  10       77.71       74.93      1.70 o 
   1   2  10      325.76      338.93      4.82 o 
   2   2  10       70.63       71.30      2.00 o 
   3   2  10      446.97      452.88      6.97 o 
   4   2  10      129.34      133.37      3.01 o 
   5   2  10      133.43      137.77      3.71 o 
   6   2  10       97.16      104.99      3.28 o 
   7   2  10       81.92       85.65      3.09 o 
 -12   3  10        8.03       11.25      2.14 o 
 -11   3  10        7.98        7.80      1.12 o 
 -10   3  10        9.77       13.72      1.23 o 
  -9   3  10       20.45       20.06      2.44 o 
  -8   3  10       46.75       42.70      1.61 o 
  -7   3  10       29.28       33.16      1.38 o 
  -6   3  10      110.26      106.71      2.50 o 
  -5   3  10        4.85        5.49      1.28 o 
  -4   3  10       62.31       61.67      2.13 o 
  -3   3  10       18.75       18.10      1.73 o 
  -2   3  10        7.15        4.77      0.75 o 
  -1   3  10       35.84       34.08      1.23 o 
   0   3  10       83.44       74.08      2.87 o 
   1   3  10        8.61        7.52      0.81 o 
   2   3  10      120.63      113.31      2.59 o 
   3   3  10        2.25        1.44      0.90 o 
   4   3  10       38.80       44.46      2.08 o 
   5   3  10        0.31        0.08      0.92 o 
   6   3  10        0.01        0.31      1.44 o 
 -12   4  10       34.51       37.16      2.06 o 
 -11   4  10       54.16       53.43      2.65 o 
 -10   4  10       53.07       54.51      2.02 o 
  -9   4  10       54.69       47.94      4.38 o 
  -8   4  10       35.82       36.46      3.81 o 
  -7   4  10       46.73       42.62      3.98 o 
  -6   4  10       25.67       27.25      3.29 o 
  -5   4  10      339.58      325.81     11.76 o 
  -4   4  10      132.58      142.06      6.80 o 
  -3   4  10      248.33      241.35      6.27 o 
  -2   4  10      242.18      250.96      4.63 o 
  -1   4  10      178.40      180.41      3.65 o 
   0   4  10      316.21      301.17      5.41 o 
   1   4  10       27.95       30.10      1.15 o 
   2   4  10      120.45      124.14      2.46 o 
   3   4  10       32.68       30.77      2.39 o 
   4   4  10       86.44       92.26      3.45 o 
   5   4  10       19.72       20.56      3.22 o 
 -10   5  10       26.55       26.51      4.01 o 
  -9   5  10        0.22       -0.05      2.18 o 
  -8   5  10      110.38      101.07      6.22 o 
  -7   5  10        3.66        4.35      2.25 o 
  -6   5  10        0.54        3.32      2.00 o 
  -5   5  10        3.45        2.99      1.30 o 
  -4   5  10       29.49       30.64      2.15 o 
  -3   5  10       17.71       15.57      1.72 o 
  -2   5  10        4.15        3.03      1.19 o 
  -1   5  10      109.64      110.97      3.05 o 
   0   5  10       43.89       49.22      1.80 o 
   1   5  10       48.24       48.41      3.01 o 
   2   5  10      108.54      108.58      4.42 o 
   3   5  10       45.53       45.37      4.32 o 
   4   5  10        2.56        0.38      1.52 o 
  -8   6  10       22.81       27.78      3.95 o 
  -7   6  10      135.56      149.52      7.88 o 
  -6   6  10       47.34       58.76      4.79 o 
  -5   6  10       19.61       17.35      2.97 o 
  -4   6  10       19.82       16.32      2.96 o 
  -3   6  10      122.43      131.18      4.30 o 
  -2   6  10       84.71       91.74      4.59 o 
  -1   6  10      140.90      151.05      6.10 o 
   0   6  10       71.80       74.74      3.10 o 
   1   6  10      107.49       99.88      3.08 o 
   2   6  10       97.57      104.03      3.29 o 
  -4   7  10        5.66        3.64      1.89 o 
  -3   7  10        0.34        1.38      1.60 o 
  -2   7  10       11.25        8.91      2.13 o 
 -13   1  11       42.31       44.82      2.75 o 
 -12   1  11      135.25      144.03      3.61 o 
 -11   1  11      182.24      181.05      4.02 o 
 -10   1  11      267.98      271.21      3.81 o 
  -9   1  11      387.17      385.43      5.95 o 
  -8   1  11      205.21      186.65      3.75 o 
  -7   1  11      277.78      272.06      3.80 o 
  -6   1  11      116.81      103.70      2.89 o 
  -5   1  11       27.11       25.15      0.90 o 
  -4   1  11      147.90      139.93      2.68 o 
  -3   1  11      166.31      165.16      2.52 o 
  -2   1  11      265.70      258.27      3.47 o 
  -1   1  11      204.02      192.81      2.84 o 
   0   1  11       40.09       40.45      1.19 o 
   1   1  11      283.93      284.01      3.87 o 
   2   1  11       89.91       92.18      2.14 o 
   3   1  11      259.10      262.49      4.72 o 
   4   1  11       91.07       94.82      3.03 o 
   5   1  11       99.54       99.75      3.18 o 
   6   1  11       44.32       47.96      6.07 o 
 -13   2  11       48.60       44.02      2.23 o 
 -12   2  11        0.01       -0.97      1.13 o 
 -11   2  11        4.56        4.15      1.20 o 
 -10   2  11       12.26       14.43      0.91 o 
  -9   2  11        0.09       -0.41      0.50 o 
  -8   2  11        8.28        6.56      0.66 o 
  -7   2  11       54.86       55.23      1.48 o 
  -6   2  11       85.35       82.59      1.94 o 
  -5   2  11      111.29      107.85      1.87 o 
  -4   2  11       83.28       82.00      1.59 o 
  -3   2  11        9.14        7.95      0.74 o 
  -2   2  11        0.06        0.26      0.43 o 
  -1   2  11      121.38      112.89      2.23 o 
   0   2  11        0.20       -0.18      0.52 o 
   1   2  11       56.69       57.98      1.83 o 
   2   2  11       18.98       18.22      1.51 o 
   3   2  11       49.11       50.07      2.18 o 
   4   2  11       27.69       30.61      1.84 o 
   5   2  11        0.28        1.27      1.08 o 
 -12   3  11      201.91      211.81      5.77 o 
 -11   3  11      219.46      229.23      5.86 o 
 -10   3  11      109.65      107.45      5.12 o 
  -9   3  11      150.94      158.18      4.29 o 
  -8   3  11      257.90      261.18      5.98 o 
  -7   3  11      239.18      237.12      5.49 o 
  -6   3  11      543.82      570.40     11.09 o 
  -5   3  11      817.94      825.34     15.29 o 
  -4   3  11      334.38      332.97      6.00 o 
  -3   3  11      118.48      120.25      2.94 o 
  -2   3  11       23.85       29.42      1.71 o 
  -1   3  11      117.12      120.55      2.58 o 
   0   3  11      230.09      215.20      3.90 o 
   1   3  11       57.67       59.09      1.86 o 
   2   3  11       13.53       10.38      1.22 o 
   3   3  11        6.36       10.78      1.33 o 
   4   3  11        2.87        0.83      0.99 o 
   5   3  11        8.92        8.65      1.38 o 
 -11   4  11        0.02        0.53      0.99 o 
 -10   4  11        5.61        5.15      1.10 o 
  -9   4  11       29.62       29.88      1.75 o 
  -8   4  11        2.68        2.92      2.26 o 
  -7   4  11       36.89       36.39      3.87 o 
  -6   4  11       36.00       33.17      3.73 o 
  -5   4  11        4.41        7.09      2.17 o 
  -4   4  11       72.80       61.51      4.50 o 
  -3   4  11        0.05        0.51      0.77 o 
  -2   4  11        0.57        0.38      0.77 o 
  -1   4  11       31.71       28.49      1.47 o 
   0   4  11        4.08        4.59      0.96 o 
   1   4  11       50.70       47.83      1.70 o 
   2   4  11        0.01        1.23      1.05 o 
   3   4  11        7.40        5.45      1.14 o 
   4   4  11        1.75        2.18      1.58 o 
  -9   5  11      109.73      107.15      6.93 o 
  -8   5  11      181.92      184.96      8.93 o 
  -7   5  11      202.57      201.81      9.34 o 
  -6   5  11      225.66      231.88      9.94 o 
  -5   5  11      183.24      165.39      7.92 o 
  -4   5  11      216.97      212.65      9.10 o 
  -3   5  11      285.74      271.48     10.66 o 
  -2   5  11      232.91      230.45      9.39 o 
  -1   5  11      106.32      120.56      3.54 o 
   0   5  11       59.70       60.87      2.57 o 
   1   5  11       12.31       13.57      1.73 o 
   2   5  11       52.72       63.55      3.51 o 
  -7   6  11        9.88        7.06      2.72 o 
  -6   6  11       14.20       17.05      3.38 o 
  -5   6  11       12.96       11.68      2.94 o 
  -4   6  11        2.43        1.83      2.23 o 
  -3   6  11        0.03       -0.27      1.74 o 
   0   6  11        4.97        6.86      1.45 o 
 -12   0  12       88.55       85.69      4.39 o 
 -11   0  12       54.55       59.53      4.13 o 
 -10   0  12      133.95      144.17      4.42 o 
  -9   0  12      339.53      328.04      6.23 o 
  -8   0  12       45.11       35.70      1.69 o 
  -7   0  12      872.86      827.71     13.13 o 
  -6   0  12       67.73       67.92      2.21 o 
  -5   0  12      204.13      198.68      4.19 o 
  -4   0  12      238.15      228.92      4.61 o 
  -3   0  12      401.50      399.39      7.06 o 
  -2   0  12     1048.24     1022.00     15.79 o 
  -1   0  12      474.72      476.67      8.26 o 
   0   0  12      332.98      338.23      6.34 o 
   1   0  12      242.61      243.43      5.04 o 
   2   0  12      135.77      148.80      3.71 o 
   3   0  12       43.49       46.10      4.65 o 
   4   0  12       62.52       61.22      5.03 o 
   5   0  12       18.26       20.48      3.47 o 
 -12   1  12        2.85        3.18      1.27 o 
 -11   1  12        0.14        0.45      0.85 o 
 -10   1  12        5.44        5.50      0.97 o 
  -9   1  12        1.12        0.49      0.53 o 
  -8   1  12       24.73       22.87      0.99 o 
  -7   1  12        0.17        0.31      0.56 o 
  -6   1  12      373.18      369.09      4.69 o 
  -5   1  12       47.41       45.51      1.38 o 
  -4   1  12       49.24       46.25      1.27 o 
  -3   1  12       10.59       10.94      0.74 o 
  -2   1  12       17.79       17.46      0.93 o 
  -1   1  12       88.68       87.21      1.81 o 
   0   1  12        8.70        6.94      0.71 o 
   1   1  12        2.63        2.40      0.62 o 
   2   1  12        4.13        4.36      0.97 o 
   3   1  12       16.85       15.76      1.50 o 
   4   1  12       47.98       52.50      2.53 o 
 -12   2  12      156.12      167.96      5.06 o 
 -11   2  12      177.34      183.46      9.41 o 
 -10   2  12      155.79      160.32      3.75 o 
  -9   2  12      176.53      181.67      3.11 o 
  -8   2  12      202.44      204.44      3.31 o 
  -7   2  12      108.64      121.03      2.15 o 
  -6   2  12      240.41      239.53      4.37 o 
  -5   2  12      315.86      319.65      4.18 o 
  -4   2  12      256.49      251.47      3.47 o 
  -3   2  12      218.99      204.77      3.41 o 
  -2   2  12       69.39       67.51      1.73 o 
  -1   2  12      152.35      149.22      3.03 o 
   0   2  12      134.29      137.36      3.01 o 
   1   2  12      171.41      168.78      5.47 o 
   2   2  12       85.65       82.06      2.78 o 
   3   2  12      141.24      143.12      5.66 o 
   4   2  12       40.31       44.85      2.43 o 
 -11   3  12        6.13        4.91      1.31 o 
 -10   3  12       32.95       40.03      4.86 o 
  -9   3  12        2.37        0.41      0.97 o 
  -8   3  12       59.47       58.99      2.47 o 
  -7   3  12        2.20        1.25      0.89 o 
  -6   3  12       12.49       14.10      1.33 o 
  -5   3  12        0.00        1.45      0.86 o 
  -4   3  12        2.57        1.49      0.79 o 
  -3   3  12       10.07        9.22      0.84 o 
  -2   3  12        2.08        1.55      0.67 o 
  -1   3  12       22.39       17.39      1.11 o 
   0   3  12       11.78        9.80      1.44 o 
   1   3  12       17.30       15.00      1.37 o 
   2   3  12       12.43       11.93      2.14 o 
   3   3  12        4.91        5.25      1.21 o 
 -10   4  12       15.30       15.36      1.51 o 
  -9   4  12       59.96       63.63      2.61 o 
  -8   4  12      127.64      129.99      3.77 o 
  -7   4  12      101.50      106.75      5.22 o 
  -6   4  12      242.88      263.58     17.49 o 
  -5   4  12      389.76      402.81      8.45 o 
  -4   4  12      316.39      314.00      6.96 o 
  -3   4  12      286.62      282.26      6.46 o 
  -2   4  12      182.44      176.30      4.68 o 
  -1   4  12      152.10      155.25      7.82 o 
   0   4  12      272.28      262.13      5.44 o 
   1   4  12       92.60       94.89      3.02 o 
   2   4  12      185.66      182.01      4.48 o 
  -8   5  12       27.32       27.82      3.93 o 
  -7   5  12        1.08        3.65      2.46 o 
  -6   5  12        8.49        7.94      2.70 o 
  -5   5  12       29.87       28.86      3.73 o 
  -4   5  12        1.51        2.09      2.08 o 
  -3   5  12        3.82        2.63      0.94 o 
  -2   5  12        5.22        5.52      1.24 o 
  -1   5  12       33.28       26.91      1.81 o 
   0   5  12       26.49       28.12      2.23 o 
 -11   1  13       13.92       12.54      1.61 o 
 -10   1  13       55.72       62.62      2.08 o 
  -9   1  13       32.46       30.78      1.49 o 
  -8   1  13        1.43        1.76      0.77 o 
  -7   1  13       71.32       73.85      1.72 o 
  -6   1  13       17.73       18.59      0.93 o 
  -5   1  13       82.80       82.55      1.92 o 
  -4   1  13      157.27      153.92      2.58 o 
  -3   1  13      170.56      168.09      2.75 o 
  -2   1  13      317.61      313.07      4.27 o 
  -1   1  13       98.27       99.90      2.26 o 
   0   1  13      121.23      127.61      2.64 o 
   1   1  13       82.29       80.05      2.85 o 
   2   1  13      138.21      150.91      4.72 o 
   3   1  13       49.43       54.76      3.66 o 
 -11   2  13       45.40       44.01      5.27 o 
 -10   2  13       39.72       37.17      2.31 o 
  -9   2  13       11.21        9.52      1.19 o 
  -8   2  13       16.98       15.19      1.28 o 
  -7   2  13        1.82        1.46      0.58 o 
  -6   2  13        0.01        0.53      0.55 o 
  -5   2  13        0.63        0.69      0.52 o 
  -4   2  13        4.76        3.59      0.68 o 
  -3   2  13        4.63        4.46      0.70 o 
  -2   2  13        0.54        1.70      0.78 o 
  -1   2  13        8.46        5.37      1.09 o 
   0   2  13       21.95       21.15      1.59 o 
   1   2  13       26.78       25.24      2.27 o 
   2   2  13       10.85       11.36      1.40 o 
 -10   3  13       29.62       26.47      2.02 o 
  -9   3  13       70.64       73.69      3.06 o 
  -8   3  13      204.60      213.81      5.55 o 
  -7   3  13       64.10       69.14      2.80 o 
  -6   3  13      100.29      102.87      3.43 o 
  -5   3  13      102.13      103.83      7.24 o 
  -4   3  13        6.64        7.22      0.87 o 
  -3   3  13        8.38        9.76      1.10 o 
  -2   3  13        2.03        0.42      0.89 o 
  -1   3  13       17.29       18.90      1.50 o 
   0   3  13      116.66      117.89      3.74 o 
   1   3  13        8.97       12.19      1.46 o 
   2   3  13       14.94       14.12      2.64 o 
  -9   4  13        1.95       -0.85      1.09 o 
  -8   4  13        9.55        9.11      1.30 o 
  -7   4  13        1.85        3.48      2.32 o 
  -6   4  13       12.83       16.36      2.04 o 
  -5   4  13        0.55        1.10      1.01 o 
  -4   4  13        1.13        1.63      1.04 o 
  -3   4  13        0.40        0.82      1.04 o 
  -2   4  13        3.65        4.09      1.22 o 
  -1   4  13       28.59       33.81      3.63 o 
   0   4  13        2.05        2.72      1.11 o 
  -5   5  13        5.96        4.78      2.48 o 
  -4   5  13       37.41       36.88      2.48 o 
  -3   5  13       16.39       16.87      1.58 o 
 -10   0  14       92.26       90.35      8.84 o 
  -9   0  14       79.39       72.25      3.47 o 
  -8   0  14       29.03       33.31      2.27 o 
  -7   0  14      122.37      123.28      4.10 o 
  -6   0  14       29.79       28.97      4.91 o 
  -5   0  14       18.97       18.62      1.79 o 
  -4   0  14       55.66       57.62      2.74 o 
  -3   0  14       69.19       74.80      6.04 o 
  -2   0  14      234.80      220.49      9.76 o 
  -1   0  14       29.86       31.54      2.22 o 
   0   0  14        5.93        5.61      1.42 o 
   1   0  14        0.48        0.79      1.23 o 
 -10   1  14        1.03        0.50      0.95 o 
  -9   1  14       20.73       19.18      1.37 o 
  -8   1  14       15.96       17.20      1.28 o 
  -7   1  14       46.38       39.76      1.70 o 
  -6   1  14       80.69       82.50      2.94 o 
  -5   1  14        6.25        5.79      0.95 o 
  -4   1  14        3.73        2.26      0.88 o 
  -3   1  14       27.19       25.71      1.71 o 
  -2   1  14        2.54        0.54      0.85 o 
  -1   1  14        7.50        9.75      1.31 o 
   0   1  14        1.87        0.49      1.11 o 
   1   1  14       15.02       16.53      1.65 o 
  -9   2  14       65.27       71.54      3.18 o 
  -8   2  14      271.70      274.24      6.87 o 
  -7   2  14       83.52       82.01      3.95 o 
  -6   2  14      223.08      229.50      7.23 o 
  -5   2  14      189.03      182.72     10.51 o 
  -4   2  14      116.92      111.62      4.60 o 
  -3   2  14       92.33       92.87      2.99 o 
  -2   2  14       15.46       12.32      1.78 o 
  -1   2  14       33.67       34.46      3.02 o 
   0   2  14       58.70       60.26      2.55 o 
  -8   3  14        2.55        2.14      1.17 o 
  -7   3  14       18.90       17.24      1.71 o 
  -6   3  14        7.61        6.78      1.32 o 
  -5   3  14        0.26       -0.47      0.98 o 
  -4   3  14       11.97        7.65      2.27 o 
  -3   3  14       17.12       19.61      2.41 o 
  -2   3  14       12.76       11.69      1.37 o 
  -1   3  14       32.72       35.74      2.01 o 
  -5   4  14       86.56       89.25      3.32 o 
  -4   4  14       67.01       64.94      2.88 o 
  -8   1  15      139.49      145.22      3.36 o 
  -7   1  15      121.38      128.25      3.14 o 
  -6   1  15      202.56      203.43      5.52 o 
  -5   1  15      174.21      172.83      3.68 o 
  -4   1  15      130.40      124.53      3.05 o 
  -3   1  15      137.09      140.65      3.26 o 
  -2   1  15       81.36       79.30      3.35 o 
  -7   2  15        1.94        4.22      1.34 o 
  -6   2  15        0.25       -0.12      1.00 o 
  -5   2  15        3.15        2.61      1.14 o 
  -4   2  15        0.13       -0.52      1.06 o 
  -3   2  15        4.15        1.53      1.06 o 
                                                 
